# Supplementary material for: A community-centric model for conference co-creation: the world conference on CDG for patients, families and professionals
Source: Res Involv Engagem. 2024 Oct 23;10:107. doi: 10.1186/s40900-024-00641-8 (PMC11515494; doi:10.1186/s40900-024-00641-8)
Supplement: Supplementary file 1 — Additional File 1: List of references of rare disease medical conferences. List of studies describing rare disease medical conferences and respective data extraction. Date extraction includes the following details: country, year of event, disease, organizers, type of event, usage as research platform, audience, the number of participants, the inclusion of patients as panelists, the topic, major goals and main conclusions. [file 40900_2024_641_MOESM1_ESM.xlsx]

## Sheet: All
											Organizers						Inclusion: it's the summary of a meeting about rare diseases
id	filename	orig	to_be_included	year	language	first_author	title	pub_type	country	Disease (Add disease name + ORPHACODE)	Families/patient associations as organizers	Professionals (clinicians/ researcher)	Pharma	Type of event (e.g. conference, meeting)	Conference used as a research platform (1= yes, 0= No)	If used as a research platform, specify what was done e.g, delphi, think tanks, questionnaires	Year (when the event took place)	Audience (e.g. clinicians, researchers, families)	Topic(s) of the event	Major goals	Major conclusions	Nº of participants (specify -if available - the nº of families, professionals)	Reason for exclusion and inclusion
21708063	0_Krishnan_2010	Pubmed	TRUE	2010	eng	Krishnan	A solitary mastocytoma presenting with urticaria and angioedema in a 14-year-old boy.	Case Reports|Clinical Conference|Journal Article|	Georgia														Exclude: It's a case report, nothing to do with a conference
31699126	1_Mazar_2019	Pubmed	TRUE	2019	eng	Mazar	Understanding the life experience of Barth syndrome from the perspective of adults: a qualitative one-on-one interview study.	Journal Article|Research Support, Non-U.S. Gov't|	USA	Barth syndrome- 111													Exclude: It is a interview study.
30185236	2_Wood_2018	Pubmed	TRUE	2018	eng	Wood	Eight years after an international workshop on myotonic dystrophy patient registries: case study of a global collaboration for a rare disease.	Journal Article|Research Support, Non-U.S. Gov't|	UK	Myotonic dystrophy													Although it's a rare disease it describes the follow up of a workshop done in 2009, where they discussed about a minimal dataset for patient registries in myotonic dystrophy. I'm doubtful about its inclusion because describes how the celebration of a workshop led to create a collective resource that eventually can be useful for therapeutic programmes
33875020	3_Bork_2021	Pubmed	TRUE	2021	eng	Bork	Assessment and management of disease burden and quality of life in patients with hereditary angioedema: a consensus report.	Journal Article|Review|	Germany	HAE with C1Inh deficiency-528623	0	1	0	Consensus meeting	0	NA	2020	Clinicians	Disease burden and management of HAE patients with C1inh deficiency	To provide practical guidance about assessment and management of disease burden and quality of life of HAE patients for a broad clinical audience	This consensus report builds on existing guidelines by expanding the assessment of disease burden and QoL measures for patients with HAE.	9	Include: It's a report that summarizes a rare disease consensus meeting			Myotonic dystrophy is a rare disease.
20694064	4_Deshpande_2010	Pubmed	TRUE	2010	eng	Deshpande	Axitinib: The evidence of its potential in the treatment of advanced thyroid cancer.	Journal Article|		Thyroid carcinoma (group of disorders)- 100088													Exclude: It's a rare disease but it's a review about the use of a drug in thyroid carcinoma.			Describes how the celebration of a workshop led to create a collective resource that eventually can be useful for therapeutic programmes.
24068578	5_Isobe_2013	Pubmed	TRUE	2013	eng	Isobe	The Asia Pacific meeting on vasculitis and ANCA 2012 workshop on Takayasu arteritis: advances in diagnosis and medical treatment.	Congress|Research Support, Non-U.S. Gov't|	Japan	Takayasu arteritis- 3287													Exclude: it's a review about the disease
24835882	6_Lochmüller_2009	Pubmed	TRUE	2009	eng	Lochmüller	The role of biobanking in rare diseases: European consensus expert group report.	Journal Article|	UK														Exclude: it's a summary about recommendations related to rare disease biobanking reflecting consensus of an expert working group
26728470	7_Hoff_2016	Pubmed	TRUE	2016	eng	Hoff	5th International ACC Symposium: Future and Current Therapeutic Trials in Adrenocortical Carcinoma.	Journal Article|Review|	Brazil	Adrenocortical carcinoma (ACC)- 1501				Symposium			2015						It's a review about therapeutic trials on ACC based on previous publications and a conference, but they don't focus on the conference.
28285817	8_Camarena_2017	Pubmed	FALSE	2017	spa	Camarena	Update on lysosomal acid lipase deficiency: Diagnosis, treatment and patient management.	Consensus Development Conference|Journal Article|															Not in english
28848840	9_Wanner_2015	Pubmed	TRUE	2015	eng	Wanner	Clinical Trial Design for Alpha-1 Antitrypsin Deficiency: A Model for Rare Diseases.	Journal Article|	USA	Alpha-1 Antitrypsin Deficiency- 60	1	0		Conference	1		2014	key stakeholders—patients, researchers, industry, federal regulators	challenges not shared by common disease research like the limited number of patient volunteers available for research	address these challenges and initiate formal discussions among key stakeholders	1) adaptive designs should be considered for rare disease clinical trials yet more dialogue and study is needed to make these designs feasible for smaller trials and to address current limitations; 2) natural history studies, including the identification of appropriate biomarkers are critically needed and precompetitive collaborations may offer a means of creating these costly studies; and 3) pat…		Exclude: It is a report that summarizes the discussion but it doesn't talk about the conference.
29668480	10_Gucev_2017	Pubmed	TRUE	2017	eng	Gucev	The 6th Rare Disease South Eastern Europe (See) Meeting, Skopje, Macedonia (November 11th, 2017).	Journal Article|	Macedonia	Different rare diseases	0	1	0	Meeting	0	NA	2017	Not specified but most probably clinicians and researchers	Molecular and genetic mechanisms about various rare diseases	Increased number of patients with RDs treated and attending to cutting edge presentations.	No conclusions sre described	NA	It is a meeting about rare diseases
32306990	11_Brantly_2020	Pubmed	TRUE	2020	eng	Brantly	Detection of alpha-1 antitrypsin deficiency: the past, present and future.	Journal Article|Research Support, Non-U.S. Gov't|Review|	USA	Alpha-1 Antitrypsin Deficiency- 60	1	0	0	Workshop	0	NA	2019	Stakeholders from the research, pharmaceutical, and patient communities	Alpha-1 antitrypsin deficiency detection	Improving the detection rate for AATD	AATD patients remain underdiagnosed because the diagnosis is often missed //these meeting proceedings can serve as a basis for innovative approaches to the detection of alpha-1 antitrypsin deficiency.	not specified	It is about rare disease meeting
33375998	12_Smith_2021	Pubmed	TRUE	2021	eng	Smith	Lessons from an Experiential Approach to Patient Community Engagement in Rare Disease.	Journal Article|Research Support, Non-U.S. Gov't|	USA	Duchenne muscular dystrophy (DMD)- 98896	0	0	1	Community-advisor meeting	1	Develop an initial framework for addressing areas of unmet need emphasized by advisors	2019	Families of patients with DMD and members of various functions of Wave Life Sciences	The importance of the community's emotional and mental support, the inconsistencies in DMD care, the increased challenges and disparities faced by underserved communities, and the need for more comprehensive, holistic approaches to the treatment and management of DMD.	To provide participants with an opportunity to share their personal experiences with DMD, to help to inform the therapeutic-development process, and to identify potential solutions for addressing unmet needs.	The needs of families with DMD or other rare diseases are often complex and underserved; biopharmaceutical companies must consider care that extends beyond treating the clinical symptoms of the disease.	30 parents, representing 36 children with DMD and 26 advisors	It is about a rare disease meeting.
21958325	13_Hasegawa_2012	Pubmed	TRUE	2012	eng	Hasegawa	Epidemiologic survey of patients with congenital central hypoventilation syndrome in Japan.	Journal Article|	Japan	Congenital central hypoventilation syndrome (CCHS)- 661													It's a survey
32299862	14_Sofianopoulou_2020	Pubmed	TRUE	2020	eng	Sofianopoulou	Deprivation and prognosis in patients with pulmonary arterial hypertension: missing the effect of deprivation on a rare disease?	Letter|Comment|	UK	Idiopathic and/or familial pulmonary arterial hypertension-422													It's not about a meeting
33086918	15_Chaudhary_2021	Pubmed	TRUE	2021	eng	Chaudhary	Portal vein thrombosis, livedo reticularis, polymicrobial sepsis and high antiphospholipid antibody titers in a newborn: A clinicopathological conference of antiphospholipid-associated neonatal syndrome.	Journal Article|	India	Neonatal Antiphospholipid syndrome-398097													It reports a case of Neonatal Antiphospholipid syndrome that was exposed in a clinicopathological conference (teaching toolin medicine that illustrates the logical, measured consideration of a differential diagnosis used to evaluate patients)
33005861	16_Marzo-Ortega_2020	Pubmed	TRUE	2020	eng	Marzo-Ortega	BSR Spondyloarthritis Course, 27 February 2020. Spondyloarthritis: pathogenesis, diagnosis and management.	Journal Article|Review|	UK														SpA is not included in the Orphanet
24814192	17_Jarvik_2014	Pubmed	TRUE	2014	eng	Jarvik	Return of genomic results to research participants: the floor, the ceiling, and the choices in between.	Journal Article|Research Support, N.I.H., Extramural|Research Support, Non-U.S. Gov't|	USA														it's not about a rare disease
29728839	18_Constantin_2018	Pubmed	TRUE	2018	eng	Constantin	Development of minimum standards of care for juvenile localized scleroderma.	Journal Article|Review|Systematic Review|	Hungary														it's about an orphan disease but not about a rare disease
25498258	19_Gaudio_2014	Pubmed	TRUE	2014	eng	Gaudio	Wilderness Medical Society practice guidelines for the use of epinephrine in outdoor education and wilderness settings: 2014 update.	Journal Article|Practice Guideline|	USA														it's not about a rare disease
25412413	20_Burotto_2015	Pubmed	TRUE	2015	eng	Burotto	Brain metastasis in patients with adrenocortical carcinoma: a clinical series.	Case Reports|Journal Article|	USA	Adrenocortical carcinoma (ACC)- 1501													its a report about ACC
33861161	21_Braconi_2021	Pubmed	TRUE	2021	eng	Braconi	Leveraging proteomics in orphan disease research: pitfalls and potential.	Journal Article|	Italy														Review about the use of proteomics on orphan diseases
30678705	22_Young_2019	Pubmed	TRUE	2019	eng	Young	Patient involvement in medical research: what patients and physicians learn from each other.	Journal Article|Research Support, Non-U.S. Gov't|	USA		Vasculitis Patient-Powered Research Network (VPPRN),												Exclude. It is about a patient-centric network, but not about a conference
27190345	23_Gross_2017	Pubmed	TRUE	2017	eng	Gross	Advances and unmet needs in genetic, basic and clinical science in Alport syndrome: report from the 2015 International Workshop on Alport Syndrome.	Journal Article|		Alport syndrome- 63	1	0	0	Workshop	1	Consolidated interactions among the various stakeholder groups and addressed upcoming steps to move forward in the shared mission to find a long-term multi-target therapy for AS	2015	Clinicians, researchers, patient organizations and pharmaceutical/biotech industry	Basic science, genetics and diagnosis, clinical research and current clinical care in Alport Syndrome	Strengthening worldwide research strategies and collaborations and on developing and evaluating new and existing treatments.		>100	Inclusion, it's a summary of the International Workshop on Alport Syndrome
18349266	24_Davis_2008	Pubmed	TRUE	2008	eng	Davis	Issues of diagnostic review in brain tumor studies: from the Brain Tumor Epidemiology Consortium.	Consensus Development Conference|Journal Article|Research Support, N.I.H., Extramural|Research Support, N.I.H., Intramural|Research Support, Non-U.S. Gov't|	USA	Glioblastoma-360; Meningioma-2495; Oligodendroglioma-251627	0	1	0	Consortium meeting	0		2005	Clinicians	Brain tumor epidemiology	Address the challenges of epidemiologic studies of brain tumors: tumor classification and grouping issues, diagnostic accuracy.	There is no simple general answer on classification issues as changes are being made rapidly; epidemiologists, clinicians, and neuropathologists must work in close collaboration to know the details of the hypotheses and protocols and develop the most appropriate study designs to answer current and future questions.	Not specified	Inclusion, it's a meeting about a group of rare diseases (brain tumors)
32236878	25_Torregrosa_2020	Pubmed	TRUE	2020	eng	Torregrosa	Panel Discussion: Some Aspects of the Management of Patients with X-Linked Hypophosphataemic Rickets.	Journal Article|Research Support, Non-U.S. Gov't|Review|	Spain	X-linked hypophosphataemia (XLH)- 89936				Conference	1	think tanks	2018	group of experts	XLH management	Answer some of the more frequent questions related to the management of patients with XLH	Management is not easy: In order to improve both the diagnosis and treatment of XLH, multidisciplinary cooperation of several specialties is necessary, hence the importance of offering adequate training to all health professionals involved in the management of this disease.		Its a review about a conference about rare diseases	** I don't have access from home
30603047	26_Iourov_2018	Pubmed	TRUE	2018	eng	Iourov	VIII World Rett Syndrome Congress & Symposium of rare diseases, Kazan, Russia.	Journal Article|Review|	Russia	Rett Syndrome-778	1	0	0	Congress & Symposium			2016	Researchers, clinicians, patients and families	Clinical/molecular diagnosis of RTT syndrome	Stimulate RTT research in Russia and describe a number of achievements and developments in the field of studying Rett syndrome and rare diseases in Russia	Studying Rett syndrome provides clues on molecular and cellular mechanisms for a variety of rare genetic/genomic disorders	686	Inclusion. It's a congress review about a rare disease
26754025	27_Pinto_2016	Pubmed	TRUE	2016	eng	Pinto	The involvement of patient organisations in rare disease research: a mixed methods study in Australia.	Journal Article|	Australia														Exclusion. It's a review about rare diseases patients organizations and their research-related goals, activities, and experiences.
30736861	28_Mulberg_2019	Pubmed	TRUE	2019	eng	Mulberg	Regulatory strategies for rare diseases under current global regulatory statutes: a discussion with stakeholders.	Journal Article|Research Support, Non-U.S. Gov't|	USA	Rare diseases in general	0	0	1	Meeting	0		2018	Representatives from the Food and Drug Administration (FDA), biopharmaceutical industry, and not-for-profit agencies	Orphan diseases in pediatric and adult patients; therapeutics, regulatory policy, pharmacology, biostatistics, and research ethics	Mitigating the key barriers to drug development, including low patient numbers, a poor understanding of the mechanisms of disease pathology and progression, a lack of established clinical trial endpoints or surrogate markers, and variability in disease presentation, all of which hinder efficient treatment comparisons and statistical analyses in clinical trials.	Disease-based specific registries are urgently needed to promote and support broad research initiatives that will help in characterizing disease phenotypes, fostering understanding of disease pathology, and informing disease progression.	90 leaders in various therapeutic areas, regulatory policy, pharmacology, biostatistics, and research ethics	Inclusion. it's a summary of a meeting about regulatory aspects on drug development for rare diseases
31329364	29_Ragni_2019	Pubmed	TRUE	2019	eng	Ragni	The national blueprint for future factor VIII inhibitor clinical trials: NHLBI State of the Science (SOS) Workshop on factor VIII inhibitors.	Journal Article|	USA	Haemophilia-448 (group of disorders)	0	1	0	Workshop	0		?		Factor VIII inhibitor clinical trials in haemophilia	Establish scientific priorities and innovative implementation strategies to conduct inhibitor prevention and eradication trials	The success of inhibitor trials will depend on innovative trial design and an organized HCTG research infrastructure, leveraged through community partnerships.		It's a workshop about a rare disease.
28327571	30_Ormondroyd_2017	Pubmed	TRUE	2017	eng	Ormondroyd	Insights from early experience of a Rare Disease Genomic Medicine Multidisciplinary Team: a qualitative study.	Journal Article|Research Support, Non-U.S. Gov't|	UK	Rare diseases in general													Exclude: Its a report on a qualitative study
31965777	31_Shabbir_2019	Pubmed	TRUE	2019	eng	Shabbir	Unusual Presentation Of A Case Of Takayasu Arteritis.	Case Reports|	Pakistan	Takayasu arteritis- 3287													Exclude: Its a case report
12731260	32_Mitulescu_2002	Pubmed	FALSE	2002	rum	Mitulescu	[Small intestine adenocarcinoma. Cause of mechanic obstruction through slide of intestine into the small intestine (clinical case)].	Case Reports|English Abstract|Journal Article|		Adenocarcinoma of the small intestine-104075													Exclude: its a clinical case
24677337	33_Dimond_2014	Pubmed	TRUE	2014	eng	Dimond	Parent-led conferences as sites of medical work.	Journal Article|Observational Study|Research Support, Non-U.S. Gov't|	UK														Include: although it's not about a conference I find it could interesting for the discussion part. I have no access to the paper though
33939014	34_Zimba_2021	Pubmed	TRUE	2021	eng	Zimba	Challenges in diagnosis of limited granulomatosis with polyangiitis.	Journal Article|Review|	Ukraine	Granulomatosis with polyangiitis (GPA)- 900													Exclude: Its a report analyzing a case of delayed diagnosis of GPA
28863857	35_Adang_2017	Pubmed	TRUE	2017	eng	Adang	Revised consensus statement on the preventive and symptomatic care of patients with leukodystrophies.	Consensus Development Conference|Journal Article|Practice Guideline|Research Support, N.I.H., Extramural|Research Support, Non-U.S. Gov't|	USA	Leukodystrophies-group of diseases-68356													Exclude: it's a report about a systems-based approach to management of complications that result from leukodystrophies.
28721913	36_Kim_2017	Pubmed	TRUE	2017	eng	Kim	Clinical Utility of Epstein-Barr Virus DNA Testing in the Treatment of Nasopharyngeal Carcinoma Patients.	Consensus Development Conference, NIH|Journal Article|Review|	USA	Nasopharyngeal carcinoma (NPC)- 150	0	1	0	Workshop	1	Provide a forum for discussing the state of EBV DNA testing and its clinical utility	2015	Radiation onclogists, medical oncologists, head and neck surgeons, and laboratory experts	EBV DNA test and its clinical utility	Discussing the state of EBV DNA testing and its clinical utility, and to stimulate consideration of future studies and clinical practice guidelines for EBV DNA.	EBV testing represents an excellent tool to design evolving treatment strategies for NPC and to manage patients (mainly in endemic regions)		Include: it's a workshop review
16546760	37_Gouveia_2006	Pubmed	TRUE	2006	eng	Gouveia	Evidence for central abnormality in respiratory control in primary lateral sclerosis.	Clinical Trial|Journal Article|Research Support, Non-U.S. Gov't|	Portugal	Primary lateral sclerosis (PLS)- 35689													Exclude: it's a report on a patient's study
23938110	38_Farberov_2013	Pubmed	TRUE	2013	eng	Farberov	Meeting summary: Ethical aspects of whole exome and whole genome sequencing studies (WES/WGS) in rare diseases, Tel Aviv, Israel, January 2013.	Congress|	Israel	Rare diseases in general	0	1	0	Meeting	0		2013	Specialists in ethics, law and clinical and diagnostic genome/exome sequencing	Ethical aspects of exome and whole genome-sequencing studies in rare diseases	Reviewed the ethical aspects of whole exome and whole genome-sequencing studies (WES and WGS, respectively) in rare diseases	a clinical genetic view of the known or novel variants might assist in ; numerous ethical issues arise when this vast amount of data is being collected and analysed, and IF are encountered; there is a need for tight legal regulation at the local, European and international levels. Treatment management of rare diseases requiring better study models;		Include: meeting related to rare diseases
28230958	39_NICE Citizens Council_2004	Pubmed	TRUE	2004	eng	NICE Citizens Council	Ultra Orphan Drugs	Review	UK													27	Exclude: closed meeting of NICE citizens council
22096697	40_Noor_2011	Pubmed	TRUE	2011	eng	Noor	Bilateral DCIS following gynecomastia surgery. Role of nipple sparing mastectomy. A case report and review of literature.	Journal Article|	UK	Bilateral ductal carcinoma													Exclude: Case report and review of literature
25430517	41_Gowran_2015	Pubmed	TRUE	2015	eng	Gowran	Adopting a Sustainable Community of Practice Model when Developing a Service to Support Patients with Epidermolysis Bullosa (EB): A Stakeholder-Centered Approach.	Journal Article|	Ireland	Dystrophic epidermolysis bullosa (group of diseases)-303													Exclude: Research summary on in-depth analysis of Irish healthcare support services for EB
30637410	42_Allred_2017	Pubmed	TRUE	2017	eng	Allred	Chronic Multiorgan Rare Disease: The Role of the Nurse Practitioner as a Leader of the Healthcare Team.	Journal Article|	USA	Systemic sclerosis-90291													Exclude: article about the importance of the healthcare in systemic sclerosis
25901280	43_Ekins_2015	Pubmed	TRUE	2015	eng	Ekins	A brief review of recent Charcot-Marie-Tooth research and priorities.	Journal Article|Review|		Charcot-Marie-Tooth (CMT)- 166	1 (Hereditary Neuropathy Foundation (HNF))	0	0	Meeting	1	think tanks	2014		Preclinical work for CMT1A, the development of new biomarkers, the characterization of different animal models, and the analysis of the frequency of gene mutations in patients with CMT	Inform the scientific community about ongoing research and to avoid unnecessary overlap, while also highlighting areas ripe for further investigation.	Once a treatment for CMT1A is approved more drug companies will be interested in CMT, investment in research will increase and therefore we have to be prepared for that and the downstream implications on resources, research materials, researchers and ultimately patients themselves		Include: it's about a meeting organized by a rare disease foundation
23053756	44_Tao_2013	Pubmed	TRUE	2013	eng	Tao	Staged corrective surgery for complex adolescent kyphoscoliosis caused by back scalding during the childhood period.	Clinical Conference|Journal Article|Research Support, Non-U.S. Gov't|	China														Exclude: Its a report case, not about a rare disease
30788200	45_Suman_2018	Pubmed	TRUE	2018	eng	Suman	Back Pain: An Ominous Harbinger of Aortitis.	Case Reports|	USA	Isolated aortitis (vasculitis-52759)													Exclude: Its a report case
31562184	46_Fleming_2020	Pubmed	TRUE	2020	eng	Fleming	Quality of investigations into unexpected deaths of infants and young children in England after implementation of national child death review procedures in 2008: a retrospective assessment.	Journal Article|Research Support, Non-U.S. Gov't|	UK														Exclude: it's not about a rare disease; not a meeting summary
11221172	47_Fauzi_2000	Pubmed	TRUE	2000	eng	Fauzi	Primary pulmonary hypertension. World Health Organization.	Consensus Development Conference|Journal Article|Review|		Primary pulmonary hypertension (PPH)- 275766							1998						Exclude: it's a review about a rare disease
30846476	48_Singh_2019	Pubmed	TRUE	2019	eng	Singh	Global Strategy for the Diagnosis, Management, and Prevention of Chronic Obstructive Lung Disease: the GOLD science committee report 2019.	Journal Article|Review|	UK														Exclude: not about a rare disease
8685565	49_Dukas_1996	Pubmed	FALSE	1996	ger	Dukas	[Aggressive behavior, increasing loss of independence in mentally retarded patient].	Case Reports|Clinical Conference|English Abstract|Journal Article|															Exclude: not in english
24716400	50_Gucev_2014	Pubmed	TRUE	2014	eng	Gucev	The many faces of rare diseases (RD): meeting report on Rare Disease in South-Eastern Europe, 15-16 November 2013, Skopje, Republic of Macedonia.	Congress|	Macedonia	Rare diseases in general				meeting report			2013						Exclude: Its a conference about rare diseases, but it's only a short description in the form of an abstract.
23662195	51_Flores_2013	Pubmed	TRUE	2013	eng	Flores	Human immunodeficiency virus, herpes virus infections, and pulmonary vascular disease.	Journal Article|	USA	Pulmonary Hypertension-275808				Conference			2013						Exclude: it's a summary of a lecture about a study in primates
33328257	52_Roennow_2020	Pubmed	TRUE	2020	eng	Roennow	Collaboration between patient organisations and a clinical research sponsor in a rare disease condition: learnings from a community advisory board and best practice for future collaborations.	Journal Article|Research Support, Non-U.S. Gov't|	Belgium	Scleroderma-801													Exclude: it's a review on the learnings of a community advisory board.
26940387	53_Frara_2016	Pubmed	TRUE	2016	eng	Frara	The Modern Criteria for Medical Management of Acromegaly.	Journal Article|Review|	Italy	Acromegaly- 963													Exclude: it's a review about the treatment advances on acromegaly in the last years.
21647770	54_Drolet_2011	Pubmed	TRUE	2011	eng	Drolet	Primary colorectal lymphoma-clinical outcomes in a population-based series.	Journal Article|	Canada														Exclude: it's not about a conference; it's not about a rare disease
31550536	55_Bao_2020	Pubmed	TRUE	2020	eng	Bao	Treatment of Atlantoaxial Tuberculosis with Neurological Impairment: A Systematic Review.	Journal Article|Meta-Analysis|Systematic Review|	China														Exclude: it's a review about a non-rare disease
27987543	56_Greka_2016	Pubmed	TRUE	2016	eng	Greka	Personalized Comments on Challenges and Opportunities in Kidney Disease Therapeutics: The Glom-NExT Symposium.	Editorial|Introductory Journal Article|	USA														Exclude: it includes a series of personalized comments corresponding to the responses offered to these very questions during a symposium
18477847	57_Masson_2008	Pubmed	TRUE	2008	eng	Masson	Melkersson-Rosenthal syndrome and acquired C1 inhibitor deficiency.	Journal Article|	France	Melkersson-Rosenthal syndrome-2483													Exclude: it is a series of case reports
27272885	58_Allamneni_2016	Pubmed	TRUE	2016	eng	Allamneni	Workshop Proceedings: Streamlined Development of Safety Assessment Programs Supporting Orphan/Rare Diseases-Are We There Yet?	Journal Article|	USA	Rare diseases in general													Exclude: Even though they mention a workshop, they write the paper more like a review
30248891	59_Gainotti_2018	Pubmed	TRUE	2018	eng	Gainotti	Meeting Patients' Right to the Correct Diagnosis: Ongoing International Initiatives on Undiagnosed Rare Diseases and Ethical and Social Issues.	Journal Article|Research Support, Non-U.S. Gov't|Review|	France, Italy, Sweden, Netherlands	Rare diseases in general													Exclude: it's a review
29653911	60_Bernabeu_2018	Pubmed	FALSE	2018	spa	Bernabeu	Criteria for diagnosis and postoperative control of acromegaly, and screening and management of its comorbidities: Expert consensus.	Consensus Development Conference|Journal Article|		Acromegaly-963													Exclude: it's a summary about a questionnaire
34054519	61_Blonda_2021	Pubmed	TRUE	2021	eng	Blonda	How to Value Orphan Drugs? A Review of European Value Assessment Frameworks.	Journal Article|Review|	Belgium														Exclude: it's a review about orphan drugs
32102600	62_Roesler_2020	Pubmed	TRUE	2020	eng	Roesler	Assessing a Student With a Rare Disease.	Journal Article|															Exclude: it's a review about a tool used for rare diseases diagnosis
33586514	63_Lopata_2021	Pubmed	TRUE	2021	eng	Lopata	Meeting the affordability challenges posed by orphan drugs: a survey of payers, providers, and employers.	Journal Article|															Exclude: it's a review about a survey
32583051	64_Querol_2020	Pubmed	TRUE	2020	eng	Querol	Systematic literature review of burden of illness in chronic inflammatory demyelinating polyneuropathy (CIDP).	Journal Article|Review|	Spain	Chronic inflammatory demyelinating polyneuropathy-2932													Exclude: Systematic literature review
32226924	65_Kurnat-Thoma_2020	Pubmed	TRUE	2020	eng	Kurnat-Thoma	Recent Advances in Systems and Network Medicine: Meeting Report from the First International Conference in Systems and Network Medicine.	Journal Article|															Exclude: it's a meeting but not about a rare disease
29998711	66_Tonini_2020	Pubmed	TRUE	2020	eng	Tonini	Meeting a rare disease: bullous ichthyosiform erythroderma.	Journal Article|	Italy	Bullous ichthyosiform erythroderma-312													Exclude: it's a review about a disease
33145487	67_Suwabe_2020	Pubmed	TRUE	2020	eng	Suwabe	Epidemiology of autosomal-dominant polycystic liver disease in Olmsted county.	Journal Article|	USA	Autosomal-dominant polycystic liver disease-2924													Exclude: it's not about a meeting
31174585	68_Ambrosini_2019	Pubmed	TRUE	2019	eng	Ambrosini	"Be an ambassador for change that you would like to see": a call to action to all stakeholders for co-creation in healthcare and medical research to improve quality of life of people with a neuromuscular disease.	Journal Article|Research Support, Non-U.S. Gov't|	Italy	Neuromuscular disease-68381	1	0	0	Workshop	1	Think tanks	2018	Representatives of the patient community, but also included experts from clinical centers, industry and regulatory bodies.	Patients quality of life, involvement of patients in the management of clinical research tools and participation in study design or marketing authorization processes.	To investigate the position of the neuromuscular patient community with respect to healthcare and medical research to identify and address gaps and bottlenecks.	Education of all stakeholders for better communication is needed so everybody become an ambassador to promote real change. Support should also come from institutions and healthcare bodies both at structural and economic level.	45	Include: it's the summary of a workshop about a rare disease
32090342	69_Nagendrababu_2020	Pubmed	TRUE	2020	eng	Nagendrababu	PRICE 2020 guidelines for reporting case reports in Endodontics: a consensus-based development.	Journal Article|Review|															Exclude: it's not about a rare disease; not a meeting summary.
26536881	70_Lynch_2016	Pubmed	TRUE	2016	eng	Lynch	Wide disparity of clinical genetics services and EU rare disease research funding across Europe.	Journal Article|	Ireland	Rare diseases in general													Exclude: it's a report about the clinical genetic services in the EU
21773666	71_Müller_2011	Pubmed	FALSE	2011	spa	Müller	[Palliative treatment for locally advanced or metastatic gallbladder cancer: conclusions of the Latin American Consensus meeting for the management of gallbladder cancer].	Consensus Development Conference|English Abstract|Journal Article|	Chile														Exclude: not in english.
32546186	72_Goodspeed_2020	Pubmed	TRUE	2020	eng	Goodspeed	Bringing everyone to the table - findings from the 2018 Phelan-McDermid Syndrome Foundation International Conference.	Journal Article|Research Support, Non-U.S. Gov't|	USA	Phelan-McDermid Syndrome -48652	1	0	0	Conference	1	questionnaires	2018	Families, lay-public, researchers and clinicians	Clinical trial updates, signs and symptoms through the natural history of PMS.	To bring advocates “to the table” with researchers, enabling direct communication about the issues that most significantly impact the patient’s quality of life	The concerns raised by families across the sessions varied by age in a manner which may overlap with the emergence of various signs and symptoms through the natural history of PMS. Phelan-McPosium session has successfully generated thoughtful research questions that led to innovative investigations and clinical trials that are shaping the standard of care for PMS.	183 families, 13 patient representatives and 35 researchers	Include: it's the summary of a conference about a rare disease.
29436403	73_Griese_2018	Pubmed	TRUE	2018	eng	Griese	Chronic interstitial lung disease in children.	Journal Article|Review|	Germany														Exclude: it's a review, nothing to do with a conference or meeting.
31416449	74_Wood_2019	Pubmed	TRUE	2019	eng	Wood	Correction to: Eight years after an international workshop on myotonic dystrophy patient registries: case study of a global collaboration for a rare disease.	Published Erratum|	UK	Myotonic Dystrophy-206647													Exclude: it's a follow-up of an international congress
24612975	75_MacKinnon_2014	Pubmed	TRUE	2014	eng	MacKinnon	Diagnostic distinctions and genetic analysis of patients diagnosed with moebius syndrome.	Journal Article|Observational Study|Research Support, N.I.H., Extramural|Research Support, Non-U.S. Gov't|	USA	Moebius syndrome-570													Exclude: Prospective, observational study
18045564	76_Rouphael_2007	Pubmed	TRUE	2007	eng	Rouphael	Infections associated with haemophagocytic syndrome.	Case Reports|Clinical Conference|Journal Article|Review|	USA	Haemophagocytic syndrome-158032													Exclude: It's a case report.
33957984	77_McMullan_2021	Pubmed	TRUE	2021	eng	McMullan	Evaluating the impact of COVID-19 on rare disease support groups.	Journal Article|	UK														Exclude: results of a survey
30198876	78_Gordish-Dressman_2018	Pubmed	TRUE	2018	eng	Gordish-Dressman	"Of Mice and Measures": A Project to Improve How We Advance Duchenne Muscular Dystrophy Therapies to the Clinic.	Congress|	France	Duchenne muscular dystroph-98896	1	0	0	Workshop	1	Think tanks	2017	Academic and industry experts	Dystrophic mdx mice model	Collecting and consolidating available data on the pathological features and the natural history of a new dystrophic mdx mice.	The new mice model is suitable for the studies but there are many aspects. specially in the data collecting methods that should be improved.		Not sure, the paper it's about a workshop that was done after preparation and collection of data from several experts.
31232203	79_Klein_2019	Pubmed	TRUE	2019	eng	Klein	Health Care Utilization and Economic Burden in Patients with Central Precocious Puberty: An Assessment of the Commercially Insured and Medicaid Populations.	Journal Article|	USA														Exclude: it's a report about the economic burden of the treatment of a rare disease
31234055	80_Shimon_2019	Pubmed	TRUE	2019	eng	Shimon	Adult growth hormone deficiency in CEE region: Heterogeneity of the patient pathway.	Journal Article|Research Support, Non-U.S. Gov't|Review|	Israel														Exclude: not a rare disease
23509048	81_Chitnis_2013	Pubmed	TRUE	2013	eng	Chitnis	International Pediatric MS Study Group Clinical Trials Summit: meeting report.	Congress|Research Support, Non-U.S. Gov't|	USA	Multiple sclerosis-477738			Committee of the International Pediatric MS Study Group	meeting	1	questionnaires	2012	Clinicians, researchers, regulatory and pharmaceutical representatives	Clinical outcome measures, clinical trial design, MRI outcome measures, cognitive outcome measures, pharmacokinetics, pharmacodynamics (safety and biological mechanisms), and long-term registries.	Assess areas of consensus regarding clinical trial design and outcome measures among academic experts involved in pediatric MS care and research.	Clinical trials in pediatric MS are an opportunity to gain well-defined PK, dosing, and efficacy data for appropriate therapies in this population and to allow children to benefit from the many advances in the MS field. The logistics of study design and clinical trial implementation require thoughtful and cooperative approaches from clinical, academic, and industry stakeholders.	69 (including 35 experts)	Include: it's a summary of a meeting about a rare disease
21880704	82_Rivkees_2011	Pubmed	TRUE	2011	eng	Rivkees	The treatment of differentiated thyroid cancer in children: emphasis on surgical approach and radioactive iodine therapy.	Journal Article|Research Support, N.I.H., Extramural|Review|	USA														Exclude: it's no about a meeting
32217654	83_Brown_2020	Pubmed	TRUE	2020	eng	Brown	The natural history of progressive fibrosing interstitial lung diseases.	Journal Article|Research Support, Non-U.S. Gov't|	USA														Exclude: it's a review of the natural history of progressive fibrosing interstitial lung diseases.
24261222	84_Shinonaga_2013	Pubmed	FALSE	2013	jpn	Shinonaga	[The present state and view of the cerebrospinal fluid hypovolemia research].	English Abstract|Journal Article|Review|															Exclude: not in english
26935833	85_Hočevar_2016	Pubmed	TRUE	2016	eng	Hočevar	IgA vasculitis in adults: the performance of the EULAR/PRINTO/PRES classification criteria in adults.	Journal Article|Observational Study|Research Support, Non-U.S. Gov't|	Slovenia														Exclude: it's not about a meeting
23233142	86_Abad_2012	Pubmed	FALSE	2012	spa	Abad	[LACTRIMS consensus document for the pharmacological treatment of the multiple sclerosis and its clinical variants].	Consensus Development Conference|English Abstract|Journal Article|Practice Guideline|	Ecuador														Exclude: not in english
26823530	87_Demirkaya_2016	Pubmed	TRUE	2016	eng	Demirkaya	Development and initial validation of international severity scoring system for familial Mediterranean fever (ISSF).	Journal Article|Validation Study|		Familial mediterranean fever-342													Exclude: it reports the results of a delphy survey that were discussed in a consensus meeting but I'm not sure if the paper also includes a summary of the meeting as it doesn't have open access
33557904	88_Valdivielso_2021	Pubmed	TRUE	2021	eng	Valdivielso	Role of patients associations in connective tissue calcifiying diseases: a position statement from EuroSoftCalc.Net group.	Journal Article|Research Support, Non-U.S. Gov't|	Spain	Group of diseases that include some rare diseases	0	1	0	Meeting	0		2018	Clinicians, researchers and families	Role of patients associations in connective tissue calcifiying diseases	To discuss the role of patients and their associations and also the main concerns in their countries.	Despite their countries, the main concerns of the patients are identical, namely a lack of specific therapy and follow-up clinical guidelines, delays in the diagnosis, difficulties in getting members to enrol to associations, and/or difficulties with doctors’ explanations for the diseases.	N/S	Include: it's a meeting about a group of rare diseases
30613470	89_Lapteva_2018	Pubmed	TRUE	2018	eng	Lapteva	Regenerative Medicine Therapies for Rare Diseases.	Journal Article|Review|	USA														Exclude: it's a review about regenerative medicine therapies intended for the treatment of rare diseases
29211930	90_Schmidt_2018	Pubmed	TRUE	2018	eng	Schmidt	Estimating the global prevalence of transthyretin familial amyloid polyneuropathy.	Journal Article|Research Support, Non-U.S. Gov't|															Exclude: it's not about a meeting
24570027	91_Ozen_2014	Pubmed	TRUE	2014	eng	Ozen	FMF50: a score for assessing outcome in familial Mediterranean fever.	Consensus Development Conference|Journal Article|	Turkey														Exclude: it reports the results of a delphy survey that were discussed in a consensus meeting but I'm not sure if the paper also includes a summary of the meeting as it doesn't have open access
24784952	92_Tadini_2014	Pubmed	TRUE	2014	eng	Tadini	Is it time to change the neurofibromatosis 1 diagnostic criteria?	Journal Article|Research Support, Non-U.S. Gov't|Review|	Italy														Exclude: it's a review
30027425	93_Koene_2018	Pubmed	TRUE	2018	eng	Koene	Outcome measures for children with mitochondrial disease: consensus recommendations for future studies from a Delphi-based international workshop.	Consensus Development Conference|Journal Article|Research Support, Non-U.S. Gov't|	Netherlands											To discuss which outcome measures would be best to use in clinical trials for children with mitochondrial myopathy and mitochondrial encephalopathy.
9886137	94_Leelarasamee_1998	Pubmed	TRUE	1998	eng	Leelarasamee	Burkholderia pseudomallei: the unbeatable foe?	Journal Article|Review|	Thailand	Melioidosis-31202													Exclude: It's a review about mieloidiosis
28407536	95_Bogart_2017	Pubmed	TRUE	2017	eng	Bogart	"Rare place where I feel normal": Perceptions of a social support conference among parents of and people with Moebius syndrome.	Journal Article|	USA	Moebius syndrome-570													Include: although it's not about a conference, it discusses important issues about community building for patients and families. Maybe useful for discussion section. (need to access from the CRG)
34000449	96_Augustine_2021	Pubmed	TRUE	2021	eng	Augustine	Management of CLN1 Disease: International Clinical Consensus.	Journal Article|	USA	CLN1-228329	1	0	0	Advisory Board Meeting	1	Questionnaires	2019	Clinicians and families	Survey results, case studies, caregiver perspectives, and management strategies	To evaluate current evidence and to develop expert practice consensus to support clinicians who have not previously encountered patients with this rare disease.		Partnership between families and clinicians in creating a clinical management consensus is viable; novel insights to advance the clinical care of CLN1 disease were obtained; Such opportunities for ongoing collaboration are transformational to the community, with the benefits of bringing people together and synergistic effects that have a ripple effect beyond the meeting.	Include: it's about a meeting organized on a rare disease
27802961	97_Foster_2017	Pubmed	TRUE	2017	eng	Foster	EULAR/PReS standards and recommendations for the transitional care of young people with juvenile-onset rheumatic diseases.	Consensus Development Conference|Journal Article|Practice Guideline|Systematic Review|															Exclude: it's a report of the creation of a consensus-based recommendations document
8032402	98_Thoene_1994	Pubmed	TRUE	1994	eng	Thoene	Current status of orphan disease drug development.	Journal Article|Review|	USA
28833169	99_Merna_2018	Pubmed	TRUE	2018	eng	Merna	Intraosseous mucoepidermoid carcinoma: Outcome review.	Case Reports|Journal Article|Review|	USA														Exclude: it's an outcome review
31242986	100_Mansha_2019	Pubmed	TRUE	2019	eng	Mansha	Malignant Pleural Mesothelioma: A Multi-Disciplinary Approach.	Case Reports|Journal Article|	Pakistan														Exclude: it's a case report
29753344	101_Nestler-Parr_2018	Pubmed	TRUE	2018	eng	Nestler-Parr	Challenges in Research and Health Technology Assessment of Rare Disease Technologies: Report of the ISPOR Rare Disease Special Interest Group.	Journal Article|	France														Exclude: report of an expert working group. Results were presented at a conference.
32161151	102_Germain_2020	Pubmed	TRUE	2020	eng	Germain	Use of a rare disease registry for establishing phenotypic classification of previously unassigned	Journal Article|Research Support, Non-U.S. Gov't|	France														Exclude: it's a report about an interative system for phenotypic classification
15898165	103_Antzelevitch_2005	Pubmed	TRUE	2005	eng	Antzelevitch	Brugada syndrome: report of the second consensus conference.	Consensus Development Conference|Journal Article|Research Support, N.I.H., Extramural|Research Support, Non-U.S. Gov't|Research Support, U.S. Gov't, P.H.S.|Review|	USA					Brugada syndrome-130
32524650	104_Wahn_2020	Pubmed	TRUE	2020	eng	Wahn	Hereditary angioedema in children and adolescents - A consensus update on therapeutic strategies for German-speaking countries.	Journal Article|Research Support, Non-U.S. Gov't|															Exclude: a summary ofrecommendations for developing appropriate treatment strategies
32156423	105_Micallef_2020	Pubmed	TRUE	2020	eng	Micallef	Orphan drug designation in Europe: A booster for the research and development of drugs in rare diseases.	Journal Article|Review|	France														Exclude: report about orphan drugs designation in Europe
19412575	106_Notarangelo_2009	Pubmed	TRUE	2009	eng	Notarangelo	2nd Conference of the Robert A. Good immunology society primary immune deficiencies and immune reconstitution Harvard Medical Boston, November 16th, 17th.	Congress|	USA
16188737	107_Petersen_2005	Pubmed	TRUE	2005	eng	Petersen	Biliary atresia research is crossing national and interdisciplinary borderlines by the European Biliary Atresia Registry (EBAR).	Journal Article|Research Support, Non-U.S. Gov't|	Germany														Exclude: it's not about a meeting
34258091	108_Papavasiliou_2021	Pubmed	TRUE	2021	eng	Papavasiliou	Cystic Echinococcosis of the Ilium Treated with Curettage and Microwave Thermoablation Followed by Bone Cement Installation: A Novel Treatment Technique for a Rare Disease.	Case Reports|	Greece														Exclude: it's a report about a case
33563729	109_Tse_2021	Pubmed	TRUE	2021	eng	Tse	The ALPHA Project: Establishing consensus and prioritisation of global community recommendations to address major challenges in lupus diagnosis, care, treatment and research.	Journal Article|Research Support, Non-U.S. Gov't|	USA	Systemic Lupus Erythematosus-536	1	1	1	Meeting	1	Surveys to produce consensus lists of solutions	2020	Clinicians and researchers	Drug development, clinical care and access to care	Identify actionable solutions to achieve the success states outlined for drug development, clinical care and access to care	The structured sessions produced consensus lists of solutions for each of the three pillars: drug development, clinical care and access to care.	18	Inclusion: part of the paper includes the summary of a meeting
33965931	110_Kaliyaperumal_2021	Pubmed	TRUE	2021	eng	Kaliyaperumal	Enabling FAIR Discovery of Rare Disease Digital Resources.	Journal Article|															Exclusion: it's not about a meeting
31685248	111_Agosti_2020	Pubmed	TRUE	2020	eng	Agosti	The features of acquired thrombotic thrombocytopenic purpura occurring at advanced age.	Journal Article|	Italy														Exclusion: it's not about a meeting
15655131	112_Antzelevitch_2005	Pubmed	TRUE	2005	eng	Antzelevitch	Brugada syndrome: report of the second consensus conference: endorsed by the Heart Rhythm Society and the European Heart Rhythm Association.	Consensus Development Conference|Journal Article|Research Support, N.I.H., Extramural|Research Support, Non-U.S. Gov't|Research Support, U.S. Gov't, P.H.S.|Review|	USA														Exclusion:This is a report that stem from a conference, but it doesn't mention the conference or offers information about it.
25662148	113_Párniczky_2015	Pubmed	FALSE	2015	hun	Párniczky	[Pediatric pancreatitis. Evidence based management guidelines of the Hungarian Pancreatic Study Group].	English Abstract|Journal Article|Practice Guideline|Review|	USA														Exclusion: not in english
33277911	114_Schwotzer_2020	Pubmed	TRUE	2020	eng	Schwotzer	Expert recommendation from the Swiss Amyloidosis Network (SAN) for systemic AL-amyloidosis.	Journal Article|	Switzerland	Systemic amyloidosis-314701	0	1	0	Meeting									Exclusion: it's a summary of a consensus guideline that resulted from a meeting
32917822	115_Maggi_2020	Pubmed	TRUE	2020	eng	Maggi	Nusinersen safety and effects on motor function in adult spinal muscular atrophy type 2 and 3.	Journal Article|	Italy														Exclusion: it's a revision about a drug
22487716	116_Schwebig_2012	Pubmed	FALSE	2012	fre	Schwebig	[Medicoeconomic data on rare disease drugs: a move towards more transparency?].	Clinical Conference|Journal Article|	France														not in english
28004275	117_Delisle_2017	Pubmed	TRUE	2017	eng	Delisle	Perceived Benefits and Factors that Influence the Ability to Establish and Maintain Patient Support Groups in Rare Diseases: A Scoping Review.	Journal Article|Review|	Canada														Exclusion: it's a review about rare disease support groups
21386636	118_Kang_2011	Pubmed	TRUE	2011	eng	Kang	Ampullary and periampullary tumors: translational efforts to meet a challenge in diagnosis and treatment. Highlights from the "2011 ASCO Gastrointestinal Cancers Symposium". San Francisco, CA, USA. January 20-22, 2011.	Congress|	USA														Exclusion: not found in the orphanet webpage
24397995	119_Matin_2014	Pubmed	TRUE	2014	eng	Matin	Highlights from the first symposium on upper tract urothelial carcinoma.	Journal Article|Research Support, Non-U.S. Gov't|Review|	USA	Upper tract uothelial carcinoma-598216	0	1	0	Symposium	0		2012	International stakeholders, including representatives of the National Institutes of Health and the National Cancer Institute, cooperative group representatives, researchers, and clinicians, as well as representatives from patient advocacy organizations and industry.	Molecular toxicologic studies and detection of upper tract urothelial carcinoma	To put together the knowledge about upper tract urothelial carcinoma in a first symposium	UTUC is reaching potentially epidemic proportions in the East because of exposure to carcinogenic herbal remedies/Critical trials are needed to improve our understanding and treatment of UTUC/clinical trials have to include a broader group of patients		Inclusion: it's a summary of a symposium about a rare disease
20603440	120_Dawood_2011	Pubmed	TRUE	2011	eng	Dawood	International expert panel on inflammatory breast cancer: consensus statement for standardized diagnosis and treatment.	Consensus Development Conference|Journal Article|Practice Guideline|Research Support, N.I.H., Extramural|Research Support, Non-U.S. Gov't|	USA														Exclusion: not a rare disease
24480524	121_Albrecht_2014	Pubmed	TRUE	2014	eng	Albrecht	6th Dysferlin Conference, 3-6 April 2013, Arlington, Virginia, USA.	Congress|	USA	Qualitative or quantitative defects of dysferlin-207073	0	0	1	Conference	0		2013	Researcher speakers, patients and all 8 members of the Jain Foundation team.	To bring experts in the field together so that they will collaborate with one another, to quicken the pace of understanding the biology of the disease and to build effective platforms to ameliorate disease.	share and discuss the newest unpublished research defining the role of dysferlin in skeletal muscle, why its absence causes muscular dystrophy and possible therapies for dysferlin-deficient muscular dystrophy patients.		34 researcher speakers, 5 dysferlinopathy patients and all 8 members of the Jain Foundation team.	Inclusion: it's a conference about a rare disease
24801295	122_O'Mahony_2014	Pubmed	TRUE	2014	eng	O'Mahony	Pfizer-sponsored satellite symposium at the European Haemophilia Consortium (EHC) Congress: changing the policy landscape: haemophilia patient involvement in healthcare decision-making.	Congress|Research Support, Non-U.S. Gov't|	Ireland (the symposium was celebrated in Romania)	Hemophilia-448	0	0	1	Satellite symposium	0		2013		Haemophilia patientinvolvement in healthcare decision making	1 Understand the current policy and economic landscape inEurope and the impact on haemophilia care.2 Identify opportunities for patients with haemophilia toparticipate and engage in healthcare and decision-makingprocesses, in order to ensure their perspectives are repre-sented and considered.3 Provide a call to action for patients with haemophilia andpatient group representatives in attendance.4 …	Collaboration and cooperation between patient organisations,clinicians, payers and industry is key to advocating for opti-mal care for people with haemophilia.		Inclusion: it's a summary of a symposium about a rare disease//Only the abstract is available.
29556963	123_Chernock_2018	Pubmed	TRUE	2018	eng	Chernock	Proceedings of the NASHNP Companion Meeting, March 18th, 2018, Vancouver, BC, Canada: Salivary Neuroendocrine Carcinoma-An Overview of a Rare Disease with an Emphasis on Determining Tumor Origin.	Journal Article|Review|	USA	Carcinoma of esophagus, salivary gland type-418945													Exclusion: it's a summary of the proceedings that arised from a meeting but it doesn't talk about the meeting
33673852	124_Chung_2021	Pubmed	TRUE	2021	eng	Chung	A thematic study: impact of COVID-19 pandemic on rare disease organisations and patients across ten jurisdictions in the Asia Pacific region.	Journal Article|	Singapore														Exclusion: it is a summary of a survey
22543566	125_Wahn_2012	Pubmed	TRUE	2012	eng	Wahn	Hereditary angioedema (HAE) in children and adolescents--a consensus on therapeutic strategies.	Consensus Development Conference|Journal Article|Research Support, Non-U.S. Gov't|	Germany	Hereditary angiodema-91378	0	1	0	Consensus meeting	0		2011	Pediatricians and dermatologists	Therapeutic strategy for pediatric patients	1.To present all drugs available for the therapy of HAE and discuss the study results obtained in adults and children along with the adverse effects of these forms of therapy. 2.to determine which of these available drugs are approved in German-speaking countries and integrate them into a therapeutic strategy for managing HAE in children and adolescents.3.to brainstorm how to further improve HAE …	Consensus on the treatment of children and adolescents with types I and II HAE-C1-INH was reached.	n/s	Inclusion: it's the summary of a meeting about a rare disease
31388893	126_Marvisi_2019	Pubmed	TRUE	2019	eng	Marvisi	New perspectives in eosinophilic granulomatosis with polyangiitis (EGPA): report of the first meeting of the European EGPA Study Group.	Journal Article|	Italy	Eosinophilic granulomatosis with polyangiitis-183	0	1	0	Meeting	0		2018	European experts on EGPA (mainly rheumatologists, nephrologists, internists, pulmonologists and immunologists), and was endorsed by the European Vasculitis Society (EUVAS) and the French Vasculitis Study Group (FVSG).	Clinical and therapeutic needs in EGPA	The aim of this meeting was to create a collaborative multidisciplinary group, to defne the clinical and therapeutic needs that remain unmet and to promote collaborative European research projects.	Urgent need to update the current recommendations on EGPA. In particular, remission and relapse in EGPA need to be better defned.	n/s	Inclusion: it's the summary of a meeting about a rare disease
28593894	127_Gucev_2017	Pubmed	TRUE	2017	eng	Gucev	5th Rare Disease South Eastern Europe (SEE) Meeting, Skopje, Macedonia (November 15th, 2016).	Journal Article|	Macedonia	Rare diseases	0	1	0	Meeting	0		2017	Scientists and clinicians	Achievements in the modern diagnostics and treatment of patients with rare diseases.	Increased number of patients with RDs treated and cutting edge presentations got	The role of next generation sequencing technologies is crucial for early and accurate diagnostics of rare disease, as it allows to understand new pathophysiological pathways and treatment modalities in concert with the concept for personalized genetic medicine.	n/s	Inclusion: it's the summary of a meeting about a rare disease
21635711	128_Burns_2011	Pubmed	TRUE	2011	eng	Burns	Massively parallel rare disease genetics.	Journal Article|	UK	Rare diseases	0	1	0	Meeting			2011	Clinical geneticists, molecular biologists, cytogeneticists, genomicists, and computational biologists.	Discovery efforts targeted at rare Mendelian and complex diseases, how this genetic information affects treatment and therapeutic options, and the challenges for clinical genetics coupled with the arrival of affordable ‘omics’ technologies.	To discuss about emergence of the genomics of rare diseases.	1. A more complete picture of etiology will arise as multiple genetic variants are implicated in related phenotypes. 2. an expanding catalog of the genetic bases of disease will show examples of biological interrelatedness between phenotypically disparate diseases. 3. the increasing production of genome sequences should provide the most complete, direct measurements of the mutation rates in our g…	n/s	Inclusion: it's the summary of a meeting about a rare disease
31942878	129_Künnemann_2019	Pubmed	TRUE	2019	eng	Künnemann	10th World Orphan Drug Congress (WODC) (November 12-14, 2019 - Barcelona, Spain).	Journal Article|	Spain	Rare diseases	0	1	0	Congress			2019	Government authorities, payers, industry and patient advocacy groups as well as biotech start-ups and investors.	Rare disease aspects for clinical and product development, market access and pricing, manufacture, science and strategy, and precision medicine.	To address the strategic and commercial aspects of bringing new treatments to rare disease patients		More than 600
28256693	130_Cervera-Merida_2017	Pubmed	FALSE	2017	spa	Cervera-Merida	[Communication and language problems in children with nemaline myopathy].	Congress|															not in english
16956150	131_Tatevossian_2006	Pubmed	TRUE	2006	eng	Tatevossian	Adults with LCH--orphans with an orphan disease.	Congress|	UK	Langerhans cell histiocytosis-383	1	1	0	Conference	0		2005	Clinicians	LCH in adult patients	To highlight and address current deficiencies in the hope and expectation that LCH in adults will be ‘de-orphanised’ and more adult investigators will become interested in studying this scientifically intriguing and clinically challenging condition.			Inclusion: it's a conference report about a rare disease
30467542	132_Lee_2018	Pubmed	TRUE	2018	eng	Lee	Perspective From the 5th International Pemphigus and Pemphigoid Foundation Scientific Conference.	Journal Article|		Superficial pemphigus-46485	0	1	0	Conference	0		2018	Researchers, clinicians, industry representatives, and patients	Recent, ongoing, and future clinical trials in pemphigus and bullous pemphigoid, disease activity and quality of life instruments, and the IPPF Natural History Study.	Discuss the latest scientific and clinical data from technologies advancing to clinical trials in pemphigus and pemphigoid.	The patients, physicians, and researchers in the pemphigus and pemphigoid community remain committed to advocating for treatment options that improve the health and quality of life for pemphigus and pemphigoid patients.	175	Inclusion: it's a summary of a conference about a rare disease
18096210	133_Ashworth_2008	Pubmed	TRUE	2008	eng	Ashworth	Opportunities and challenges in ovarian cancer research, a perspective from the 11th Ovarian cancer action/HHMT Forum, Lake Como, March 2007.	Consensus Development Conference|Journal Article|	UK	Ovarian epithelial cancer-398934													Not sure, I don't have access
22639722	134_Bushby_2011	Pubmed	TRUE	2011	eng	Bushby	Clinical outcome measures for trials in Duchenne muscular dystrophy: report from International Working Group meetings.	Journal Article|	UK	98896			?	meetings	0		2010,	representatives from Europe and the US met in Washington, DC, USA,		- Map the outcome measures currently used in DMD natural history studies and clinical trials, and to highlight and assess the data currently being collected; • Establish the current expected clinical course of the disease from these contemporary datasets; • Determine whether data exist to define the relationship between the outcome measures and milestones of disease progression; • Determine areas…		25
27515057	135_Bellutti Enders_2017	Pubmed	TRUE	2017	eng	Bellutti Enders	Consensus-based recommendations for the management of juvenile dermatomyositis.	Consensus Development Conference|Journal Article|Review|															Exclusion
29955768	136_Danilenko_2018	Pubmed	TRUE	2018	eng	Danilenko	Targeting Tropomyosin Receptor Kinase in Cutaneous CYLD Defective Tumors With Pegcantratinib: The TRAC Randomized Clinical Trial.	Clinical Trial, Phase I|Clinical Trial, Phase II|Journal Article|Randomized Controlled Trial|Research Support, Non-U.S. Gov't|															Exclusion: summary of a phase 2 clinical trial
30815361	137_Bose_2019	Pubmed	TRUE	2019	eng	Bose	Emotional experience in parents of children with Zellweger spectrum disorders: A qualitative study.	Journal Article|	USA														Exclusion
23652378	138_Cornel_2014	Pubmed	TRUE	2014	eng	Cornel	A framework to start the debate on neonatal screening policies in the EU: an Expert Opinion Document.	Journal Article|Research Support, Non-U.S. Gov't|															Exclusion
23219772	139_Roccatello_2013	Pubmed	TRUE	2013	eng	Roccatello	Novel diagnostic approaches and cost-benefit balance of treatment of immune-mediated and rare disease in the era of biologic drugs: lessons from the 15th Turin Congress on Immune Pathology and Orphan Disease.	Editorial|Introductory Journal Article|		Rare diseases										The intriguing connections between immune-mediated diseases, immunodeficiencies and lymphoproliferative disorders and the rationale for innovative treatments;Novel diagnostic approaches to immunologic and rare diseases;The expanding role of videocapillaroscopy in the diagnosis and clinical monitoring of systemic sclerosis-related disorders;Identification criteria of high risk patients with antiph…			Inclusion: it's a meeting about rare diseases, but it's a very brief summary and there are no details about the organizantion of the meeting.
27080630	140_Diebolt_2016	Pubmed	FALSE	2016	fre	Diebolt	What specifications for a centre or network of excellence in clinical research?	Journal Article|	France														not in english
29345978	141_Lacoste_2018	Pubmed	TRUE	2018	eng	Lacoste	Research in Rare Disease: From Genomics to Proteomics.	Journal Article|Review|	Canada														Exclusion: it's a review of a poster presented at a meeting
32870931	142_Suart_2020	Pubmed	TRUE	2020	eng	Suart	Development of a knowledge translation platform for ataxia: Impact on readers and volunteer contributors.	Journal Article|Research Support, Non-U.S. Gov't|	Canada														Exclusion
32613017	143_Satia_2020	Pubmed	TRUE	2020	eng	Satia	Tracheobronchomegaly, cough and recurrent chest infection: Mounier-Kuhn syndrome.	Journal Article|	Canada														Exclusion: It's a case report
30614809	144_Aartsma-Rus_2019	Pubmed	TRUE	2019	eng	Aartsma-Rus	Report of a TREAT-NMD/World Duchenne Organisation Meeting on Dystrophin Quantification Methodology.	Congress|		Duchenne muscular distrophy-98896	0	1	0	Workshop			2018	Representatives of academia, patient organisations, industry and the United States Food and Drug Administration from 6 countries (USA, UK, the Netherlands, Spain, France and Switzerland)	Dystrophin quantification methodology.	To provide an overview of methods used to quantify dystrophin levels in human skeletal muscle and their applicability to clinical trial samples, outline the gaps with regards to validating the methods for robust clinical applications prior to regulatory agency review, and to align future efforts towards further optimizing these methods	Aspects that require further work and joint effort include the following: First, now that we are aware that dystrophin levels vary between individuals, agreement is needed on a common reference sample, ideally kept in a biobank, such as the EUROBIOBANK. Second, academic groups and companies developing new dystrophin quantification techniques and/or working on dystrophin restoring therapies should…	31	Inclusion: it's a summary of a workshop about a rare disease.
26968897	145_Legati_2016	Pubmed	TRUE	2016	eng	Legati	New genes and pathomechanisms in mitochondrial disorders unraveled by NGS technologies.	Journal Article|Research Support, Non-U.S. Gov't|	Italy, UK														Exclusion: it describes a paper that was presented in a conference.
23857063	146_El-Nashar_2014	Pubmed	TRUE	2014	eng	El-Nashar	Incidence of female urethral diverticulum: a population-based analysis and literature review.	Journal Article|Research Support, N.I.H., Extramural|Review|	USA														Exclusion: it's a literature review
25440335	147_Zheng_2015	Pubmed	TRUE	2015	eng	Zheng	Multiple cerebral myxomatous aneurysms: what is the optimal treatment?	Case Reports|Journal Article|	China														Exclusion: it's a report about two cases
21943296	148_Demirkaya_2011	Pubmed	TRUE	2011	eng	Demirkaya	Time to focus on outcome assessment tools for childhood vasculitis.	Journal Article|	Turkey														Exclusion: it's a review about assessment tools in a rare disease
28228973	149_Larkindale_2017	Pubmed	TRUE	2017	eng	Larkindale	Duchenne Regulatory Science Consortium Meeting on Disease Progression Modeling for Duchenne Muscular Dystrophy.	Journal Article|
17883921	150_Greenberger_2007	Pubmed	TRUE	2007	eng	Greenberger	Using rare diseases as models for biobehavioral research: allergic bronchopulmonary aspergillosis.	Consensus Development Conference|Journal Article|Research Support, Non-U.S. Gov't|Review|	USA														No access to the paper
31293637	151_Devi_2019	Pubmed	TRUE	2019	eng	Devi	Perspectives on Inflammatory Breast Cancer (IBC) Research, Clinical Management and Community Engagement from the Duke IBC Consortium.	Journal Article|Review|	USA														not a rare disease
27005994	152_Brandenburg_2016	Pubmed	TRUE	2016	eng	Brandenburg	Lack of evidence does not justify neglect: how can we address unmet medical needs in calciphylaxis?	Journal Article|	Belgium	Calciphylaxis-280062	0	1	0	Consensus conference	1	Questionnaire	2015		Dialysis-associated prevention, pathophysiology, diagnosis and treatment				Exclusion: it's a summary of the results of a questionnaire, it's not about the meeting
26409619	153_Richter_2015	Pubmed	TRUE	2015	eng	Richter	Rare Disease Terminology and Definitions-A Systematic Global Review: Report of the ISPOR Rare Disease Special Interest Group.	Consensus Development Conference|Guideline|Journal Article|Review|	Canada														Exclusion: it's a study about the different definitions of rare disease that exists
30370696	154_Currie_2019	Pubmed	TRUE	2019	eng	Currie	"It is like a jungle gym, and everything is under construction": The parent's perspective of caring for a child with a rare disease.	Journal Article|Research Support, Non-U.S. Gov't|	Canada														Exclusion: it's not about a meeting
33967766	155_Abdallah_2021	Pubmed	TRUE	2021	eng	Abdallah	Methodological Quality Assessment of Budget Impact Analyses for Orphan Drugs: A Systematic Review.	Journal Article|Review|	Belgium														Exclusion: it's a review about meeting where the budget impact was discussed
23074417	156_Pron_2011	Pubmed	TRUE	2011	eng	Pron	Collagen cross-linking using riboflavin and ultraviolet-a for corneal thinning disorders: an evidence-based analysis.	Journal Article|															Exclusion: it's not about a meeting
32104021	157_Ortiz-Romero_2020	Pubmed	TRUE	2020	eng	Ortiz-Romero	Cost of early-stage mycosis fungoides treatments in Spain.	Journal Article|	Spain														Exclusion: it's not about a meeting
25527201	158_Sharma_2014	Pubmed	TRUE	2014	eng	Sharma	Relapsing polychondritis: clinical presentations, disease activity and outcomes.	Case Reports|Journal Article|	India, USA, Australia														Exclusion: It's a case report
33867362	159_Slayter_2021	Pubmed	TRUE	2021	eng	Slayter	A Canadian Adult Spinal Muscular Atrophy Outcome Measures Toolkit: Results of a National Consensus using a Modified Delphi Method.	Journal Article|	Canada														Exclusion
26104810	160_Furlong_2015	Pubmed	TRUE	2015	eng	Furlong	How a patient advocacy group developed the first proposed draft guidance document for industry for submission to the U.S. Food and Drug Administration.	Journal Article|	India, USA														Exclusion
33130582	161_Chakrabarti_2020	Pubmed	TRUE	2020	eng	Chakrabarti	Squamous cell carcinoma of the rectum.	Case Reports|Journal Article|	India														Exclusion: it's a review
25495927	162_Berger_2015	Pubmed	TRUE	2015	eng	Berger	Research in haemophilia B--approaching the request for high evidence levels in a rare disease.	Journal Article|Research Support, Non-U.S. Gov't|Review|	Germany														Exclusion: it's not about a meeting
28546061	163_Invernizzi_2017	Pubmed	TRUE	2017	eng	Invernizzi	Primary Biliary Cholangitis: advances in management and treatment of the disease.	Journal Article|	Italy														Exclusion
29151082	164_Dekker_2018	Pubmed	TRUE	2018	eng	Dekker	Survey on Paediatric Differentiated Thyroid Cancer Care in Europe.	Journal Article|															I don't have access, it may be about a meeting
32774387	165_Bekele_2020	Pubmed	TRUE	2020	eng	Bekele	Wilson's Disease: Diagnosis of Wilson's Disease in Ethiopian Young Sisters.	Case Reports|	Ethiopia														Exclusion: It's a case report
30274934	166_Gaasterland_2018	Pubmed	TRUE	2018	eng	Gaasterland	The POWER-tool: Recommendations for involving patient representatives in choosing relevant outcome measures during rare disease clinical trial design.	Journal Article|	Netherlands														Exclusion: it's a description of the creation of a tool, which included a step where a meeting was celebrated.
31050696	167_Barkan_2019	Pubmed	TRUE	2019	eng	Barkan	World Pharma Pricing and Market Access Congress - 11th Terrapinn Congress (March 19-20, 2019 - Amsterdam, the Netherlands).	Congress|	UK														Exclusion: it's not a meeting only about rare disease
28293679	168_Rosewich_2017	Pubmed	TRUE	2017	eng	Rosewich	Research conference summary from the 2014 International Task Force on	Journal Article|	Canada	Alternating hemiplegia of childhood-2131	1	0	0	Workshop	1	Discussion groups	2014	Neurologists, epileptologists, clinical geneticists, genetic counselors, physiatrists, physical therapists, psychologists, basic scientists, and foundation representatives.	Different topics related to ATP1A3-related neurologic disorders	To address fundamental challenges surrounding the diagnosis and management of individuals with ATP1A3-related disorders.	This report summarizes recommendations of the workshop committee, highlighting the key phenotypic features to facilitate the diagnosis of possible ATP1A3 mutations, providing recommendations for genetic testing, and outlining initial acute management for common recurrent clinical conditions, including epilepsy.	N/S	Inclusion: it's a workshop about a rare disease
26890163	169_Lin_2016	Pubmed	TRUE	2016	eng	Lin	Capacity Building for Rare Bleeding Disorders in the Remote Commonwealth of the Northern Mariana Islands.	Journal Article|Research Support, Non-U.S. Gov't|	USA	Rare hemorrhagic disorders-248308	0	1	0	Discipline-specific seminars	1	Test evaluations	2014	Athletic coaches, health education primary and secondary school teachers, and community advocates, Social workers, nurses, hygienists, physical therapists, and home health workers, Clinical team interested in providing care for patients with bleeding disorders, Medical providers and dentists,Bleeding disorder patients and their families	Bleeding disorders in Northern Mariana Island	Increasing knowledge and reducing bleeding disorders patient and professional isolation in underresourced areas	the intervention promoted the rapid identification of new cases and stimulated sustainable bleeding disorder care development	2012	Inclusion: summarizes the organization and the outcome of educational seminars on a rare disease
30898319	170_Azaïs_2019	Pubmed	FALSE	2019	fre	Azaïs	[Update regarding the management of vulvar cancer: The guidelines of the Assistance Publique-Hôpitaux de Paris].	Journal Article|Review|	France														Exclusion: not in english
15105164	171_Weese-Mayer_2004	Pubmed	TRUE	2004	eng	Weese-Mayer	Genetics of congenital central hypoventilation syndrome: lessons from a seemingly orphan disease.	Journal Article|Review|	USA														Exclusion: it's not about a meeting
28095048	172_Broder_2017	Pubmed	TRUE	2017	eng	Broder	AN APPROACH TO USING DATA MINING TO SUPPORT EARLY IDENTIFICATION OF ACROMEGALY.	Journal Article|Validation Study|															Exclusion: it's a case-control study
16936369	173_Sathiyasekaran_2006	Pubmed	TRUE	2006	eng	Sathiyasekaran	Crohn's disease.	Congress|	India														Exclusion: it's not about a meeting
33689974	174_Saadi_2021	Pubmed	TRUE	2021	eng	Saadi	Rupture of urinary bladder secondary to bladder carcinoma with extensive abdominal gangrene: A case report.	Case Reports|	Tunisia														Exclusion: it's a case report
23446227	175_Giandomenico_2013	Pubmed	TRUE	2013	eng	Giandomenico	Improving the diagnosis and management of neuroendocrine tumors: utilizing new advances in biomarker and molecular imaging science.	Congress|Research Support, Non-U.S. Gov't|	Sweden														Exclusion: the celebration of a meeting it's only mentioned in the abstract
31812285	176_Hélaine_2020	Pubmed	TRUE	2020	eng	Hélaine	The role of patients' associations.	Journal Article|Review|	France														Exclusion: it's not about a meeting
34255183	177_Doumen_2021	Pubmed	TRUE	2021	eng	Doumen	Pericarditis as a manifestation of IgG4-related disease.	Journal Article|Review|	Belgium														Exclusion: it's a case report
30081484	178_Kodra_2018	Pubmed	TRUE	2018	eng	Kodra	Recommendations for Improving the Quality of Rare Disease Registries.	Consensus Development Conference|Journal Article|Research Support, Non-U.S. Gov't|	Spain, Italy, Germany, Austria, Netherlands, Belgium, Sweden, France, USA, UK														Exclusion: it's not about a meeting
34153280	179_Ewing_2021	Pubmed	TRUE	2021	eng	Ewing	Metabolic Control and "Ideal" Outcomes in Liver Transplantation for Maple Syrup Urine Disease.	Journal Article|	USA														Exclusion: it's not about a meeting
28494787	180_Girirajan_2017	Pubmed	TRUE	2017	eng	Girirajan	Missing heritability and where to find it.	Congress|	USA														Exclusion: it's a report of a meeting but it doesn't describe the organization of the meeting
31110092	181_Brard_2019	Pubmed	TRUE	2019	eng	Brard	Sarcome-13/OS2016 trial protocol: a multicentre, randomised, open-label, phase II trial of mifamurtide combined with postoperative chemotherapy for patients with newly diagnosed high-risk osteosarcoma.	Clinical Trial Protocol|Journal Article|Research Support, Non-U.S. Gov't|															Exclusion: it's not about a meeting
26802180	182_Ozen_2016	Pubmed	TRUE	2016	eng	Ozen	EULAR recommendations for the management of familial Mediterranean fever.	Consensus Development Conference|Journal Article|Practice Guideline|Research Support, Non-U.S. Gov't|															Exclusion: it summarizes the creation of some guidelines based on the recommendations of a discussion group, but it's not a meeting open to the audience.
33879512	183_Molina-Ramírez_2021	Pubmed	TRUE	2021	eng	Molina-Ramírez	Personalised virtual gene panels reduce interpretation workload and maintain diagnostic rates of proband-only clinical exome sequencing for rare disorders.	Journal Article|	UK														Exclusion: it's not about a meeting
27442409	184_Gucev_2015	Pubmed	TRUE	2015	eng	Gucev	4th Rare Disease South Eastern Europe (See) Meeting Skopje, Macedonia (November 14th, 2015).	Congress|															Exclusion: it only includes the summary of a meeting talks without mentioning how the meeting was organized.
30191258	185_Swezey_2019	Pubmed	TRUE	2019	eng	Swezey	Incorporating the patient perspective in the study of rare bone disease: insights from the osteogenesis imperfecta community.	Journal Article|Multicenter Study|	USA														Inclusion: It is about rare disease, it includes patients and professionals in the research context (creating a PRO) and I think it will be useful for the intro/discussion
32946459	186_Trundell_2020	Pubmed	TRUE	2020	eng	Trundell	Assessment of the validity and reliability of the 32-item Motor Function Measure in individuals with Type 2 or non-ambulant Type 3 spinal muscular atrophy.	Journal Article|Multicenter Study|Randomized Controlled Trial|Research Support, Non-U.S. Gov't|															Exclusion: it's about a rare disease study, not about a meeting
31338634	187_Ahmed_2019	Pubmed	TRUE	2019	eng	Ahmed	Orphan drug development: the increasing role of clinical pharmacology.	Journal Article|Review|	USA														Exclusion: it's a review about orphan drug development
33082562	188_Quinn_2021	Pubmed	TRUE	2021	eng	Quinn	A systematic review of monogenic etiologies of nonimmune hydrops fetalis.	Research Support, N.I.H., Extramural|Systematic Review|	USA														Exclusion: it's a review about a rare disease
21991862	189_Toscani_2011	Pubmed	TRUE	2011	eng	Toscani	Meeting the challenges and burdens associated with hereditary angioedema.	Journal Article|	USA														Exclusion: reviews the challenges in identifying and managing this rare disease
30815468	190_Vestbo_2019	Pubmed	TRUE	2019	eng	Vestbo	Impact of pre-enrolment medication use on clinical outcomes in SUMMIT.	Journal Article|															Exclusion: it's not about a meeting
24264598	191_Gottardo_2014	Pubmed	TRUE	2014	eng	Gottardo	Medulloblastoma Down Under 2013: a report from the third annual meeting of the International Medulloblastoma Working Group.	Congress|Research Support, Non-U.S. Gov't|	Australia	Medulloblastoma-616	0	1	0	Meeting	1	A global action plan was developed based on the discussions that took place at the end of each session.	2013	leading clinicians and scientists.	Pathology and molecular stratification, genomics and mouse models, highthroughput drug screening, and clinical trial design.	Global action plan to translate novel biologic insights and drug targeting into treatment regimens to improve outcomes.	A consensus was reached in several key areas, with the most important being that a novel classification scheme for medulloblastoma based on the four molecular subgroups,	50	Inclusion: it's about a rare disease meeting
33756465	192_Bevan_2021	Pubmed	TRUE	2021	eng	Bevan	Genetic Testing in Natural History Studies: A Review of the Regulatory and Legal Landscape.	Journal Article|Review|	UK														Exclusion: it's a review about Natural history studies on rare diseases
26651231	193_Pelentsov_2016	Pubmed	TRUE	2016	eng	Pelentsov	The Supportive Care Needs of Parents With a Child With a Rare Disease: A Qualitative Descriptive Study.	Journal Article|	Australia														Exclusion: it's not about a meeting
33985575	194_Clarke_2021	Pubmed	TRUE	2021	eng	Clarke	The impact of rarity in NICE's health technology appraisals.	Journal Article|Research Support, Non-U.S. Gov't|	UK														Exclusion: it's not about a meeting
10441990	195_Hisanaga_1999	Pubmed	FALSE	1999	jpn	Hisanaga	[Exercise-induced acute renal failure associated with renal vasoconstriction].	Case Reports|English Abstract|Journal Article|	Japan														Exclusion: not in english
29296804	196_Fallah_2016	Pubmed	TRUE	2016	eng	Fallah	Therapy and outcomes of primary central nervous system lymphoma in the United States: analysis of the National Cancer Database.	Journal Article|	USA														Exclusion: it's not about a meeting
22203584	197_Lâm_2012	Pubmed	FALSE	2012	ger	Lâm	[Infections with pneumococci, menigococci, H. influenzae and diphtheria in Germany: the RKI Reference Network for Invasive Bacterial Infections (IBI) at the 5th Würzburg Workshop on Epidemiology, Prevention and Therapy for Invasive Meningococcal Diseases 2010 (meeting report)].	Congress|															Exclusion: not in english
32591094	198_Prieske_2020	Pubmed	TRUE	2020	eng	Prieske	Genomic characterization of vulvar squamous cell carcinoma.	Journal Article|Research Support, Non-U.S. Gov't|	Germany														Exclusion: it's not about a meeting
23882725	199_Health Resources and Services Administration (HRSA), Department of Health and Human Services (HHS)_2013	Pubmed	TRUE	2013	eng	Health Resources and Services Administration (HRSA), Department of Health and Human Services (HHS)	Exclusion of orphan drugs for certain covered entities under 340B Program. Final rule.	Journal Article|															Exclusion: it's not about a meeting
22503291	200_Mandel_2012	Pubmed	FALSE	2012	fre	Mandel	[Genomic revolution of rare disease diagnosis].	Congress|	France														Exclusion: not in english
26816848	201_Ratner_2015	Pubmed	TRUE	2015	eng	Ratner	The Interstitial Cystitis Association of America: lessons learned over the past 30 years.	Journal Article|Review|	USA														Exclusion: it's not about a meeting
27207271	202_Divino_2016	Pubmed	TRUE	2016	eng	Divino	Pharmaceutical expenditure on drugs for rare diseases in Canada: a historical (2007-13) and prospective (2014-18) MIDAS sales data analysis.	Journal Article|	USA														Exclusion: it's not about a meeting
20308661	203_Korde_2010	Pubmed	TRUE	2010	eng	Korde	Multidisciplinary meeting on male breast cancer: summary and research recommendations.	Congress|Research Support, N.I.H., Extramural|Research Support, N.I.H., Intramural|Research Support, Non-U.S. Gov't|	USA														Exclusion: male breast cancer is not included in the orphanet database
32900712	204_Almas_2020	Pubmed	TRUE	2020	eng	Almas	Primary hepatic neuroendocrine tumour masquerading as a giant haemangioma: an unusual presentation of a rare disease.	Case Reports|Journal Article|	Pakistan														Exclusion: it's a case report
32174281	205_Hastings_2020	Pubmed	TRUE	2020	eng	Hastings	Beyond Metabolism: Role of the Immune System in Hepatic Toxicity.	Journal Article|Review|	USA														Exclusion: it's not about a meeting
27494939	206_Kim_2017	Pubmed	TRUE	2017	eng	Kim	Oncocytic Papillary Renal Cell Carcinoma in the Background of Renal Adenomatosis.	Case Reports|Journal Article|	Korea														Exclusion: it's a case report
22928442	207_Sugitani_2012	Pubmed	FALSE	2012	jpn	Sugitani	[The anaplastic thyroid carcinoma research consortium of Japan].	English Abstract|Journal Article|	Japan														Exclusion: not in english
25902795	208_Heslop_2015	Pubmed	TRUE	2015	eng	Heslop	The TREAT-NMD advisory committee for therapeutics (TACT): an innovative de-risking model to foster orphan drug development.	Journal Article|Research Support, Non-U.S. Gov't|Research Support, U.S. Gov't, Non-P.H.S.|Review|	France, USA, UK, Germany														Exclusion: it's not about a meeting
32269302	209_Raina_2020	Pubmed	TRUE	2020	eng	Raina	Consensus guidelines for management of hyperammonaemia in paediatric patients receiving continuous kidney replacement therapy.	Consensus Development Conference|Journal Article|Review|	USA														Exclusion: it's not about a meeting
33567219	210_Conradie_2021	Pubmed	TRUE	2021	eng	Conradie	An Overview of Benefits and Challenges of Rare Disease Biobanking in Africa, Focusing on South Africa.	Journal Article|	South Africa														Exclusion: it's not about a meeting
33012565	211_Torregrosa Prats_2021	Pubmed	FALSE	2021	spa	Torregrosa Prats	Distar Renal Tubular Acidosis (dRTA): Epidemiological, diagnostics, clinical follow-up and therapeutical issues. Nephrologists cohort survey outcome.	Journal Article|															Exclusion: not in english
28436162	212_Blakeley_2017	Pubmed	TRUE	2017	eng	Blakeley	The path forward: 2015 International Children's Tumor Foundation conference on neurofibromatosis type 1, type 2, and schwannomatosis.	Congress|		Type 1: 636, Type 2: 637, Schwannomatosis: 93921	0	1	International Children’s Tumor Foundation	Conference	0		2015	?	The meeting addresses both state of the field for current clinical care as well as emerging preclinical models fueling discovery of new therapeutic targets and discovery science initiatives investigating mechanisms of tumorigenesis.	this conference is a forum for presenting work in progress and bringing together all stakeholders in the scientific community.	Successfully integrated basic, translational, and clinical science in a single track that addressed shared scientific questions across NF1, NF2, and SWN.	?	Inclusion: it's about a rare disease meeting
23364625	213_Campistol_2013	Pubmed	FALSE	2013	spa	Campistol	An update for atypical haemolytic uraemic syndrome: diagnosis and treatment. A consensus document.	Consensus Development Conference|Journal Article|Research Support, Non-U.S. Gov't|	Spain														Exclusion: it's not about a meeting
31672682	214_Khonsari_2020	Pubmed	TRUE	2020	eng	Khonsari	International Society of Craniofacial Surgery, XVIIIth biennal meeting in Paris: A report.	Letter|	France														Exclusion: it's not about rare diseases
10953660	215_Smolka_2000	Pubmed	FALSE	2000	cze	Smolka	[The hepatic form of Wilson's disease in young patients].	English Abstract|Journal Article|															Exclusion: it's not about a meeting
25734573	216_Burke_2015	Pubmed	TRUE	2015	eng	Burke	Characterizing pulmonary hypertension-related hospitalization costs among Medicare Advantage or commercially insured patients with pulmonary arterial hypertension: a retrospective database study.	Journal Article|															Exclusion: it's not about a meeting
27700211	217_Bowlus_2016	Pubmed	TRUE	2016	eng	Bowlus	Primary Biliary Cholangitis: Medical and Specialty Pharmacy Management Update.	Journal Article|Review|		Primary biliary cholangitis-186	0	0	1	Satellite symposium	0		2015	Pharnacists	Medical and specialty pharmacy management of PBC	To provide pharmacists with an overview of the latest research on the pathophysiology of PBC, including characterization of the condition in the context of chronic liver disease and the unmet need for new treatment options, and to highlight medical and specialty pharmacy approaches to managing access to drugs to treat orphan diseases.	The symposium addressed the overall treatment paradigm for orphan drug therapies, key implications for patient management, and the role of specialty pharmacy management and any associated needs both in general and specifically for new therapeutic options for PBC.	n/s	Inclusion: it's about a rare disease meeting
25662147	218_Dubravcsik_2015	Pubmed	FALSE	2015	hun	Dubravcsik	[Autoimmune pancreatitis. Evidence based management guidelines of the Hungarian Pancreatic Study Group].	English Abstract|Journal Article|Practice Guideline|Review|	USA														Exclusion: not in english
31158898	219_Popp_2019	Pubmed	TRUE	2019	eng	Popp	Computer Vision Technology in the Differential Diagnosis of Cushing's Syndrome.	Clinical Trial|Journal Article|Multicenter Study|Validation Study|	Germany														Exclusion: it's not about a meeting
34143343	220_Iheanacho_2021	Pubmed	TRUE	2021	eng	Iheanacho	Epidemiological and clinical burden associated with plexiform neurofibromas in pediatric neurofibromatosis type-1 (NF-1): a systematic literature review.	Journal Article|	UK														Exclusion: it is a systematic literature revision
25497725	221_Dimond_2015	Pubmed	TRUE	2015	eng	Dimond	What binds biosociality? The collective effervescence of the parent-led conference.	Journal Article|Research Support, Non-U.S. Gov't|	UK														Inclusion: it's not about a meeting but it talks about the outcome of parent-led conferences. I think it could be very useful for discussing the importance of the families participation in rare disease meetings

## Sheet: SelectedArticles&DataExtraction
							Organizers
id	filename	year	title	pub_type	country	Disease (Add disease name + ORPHACODE)	Families/patient associations as organizers	Professionals (clinicians/ researcher)	Pharma	Type of event (e.g. conference, meeting)	Conference used as a research platform (1= yes, 0= No)	If used as a research platform, specify what was done e.g, delphi, think tanks, questionnaires	Year (when the event took place)	Audience (e.g. clinicians, researchers, families)	Families in the audience	Families or patients as panellists	Topic(s) of the event	Major goals	Major conclusions	Nº of participants (specify -if available - the nº of families, professionals)	Reason for exclusion and inclusion
30185236	2_Wood_2018	2018	Eight years after an international workshop on myotonic dystrophy patient registries: case study of a global collaboration for a rare disease.	Journal Article|Research Support, Non-U.S. Gov't|	UK	Myotonic dystrophy															Despite the fact that it is a rare disease, it describes the follow-up to a 2009 workshop in which they discussed a minimal dataset for patient registries in myotonic dystrophy. I'm skeptical of its inclusion because it describes how the celebration of a workshop resulted in the creation of a collective resource that can eventually be useful for therapeutic programs.
33875020	3_Bork_2021	2021	Assessment and management of disease burden and quality of life in patients with hereditary angioedema: a consensus report.	Journal Article|Review|	Germany	HAE with C1Inh deficiency-528623	0	1	0	Consensus meeting	0	NA	2020	Clinicians	0		Disease burden and management of HAE patients with C1inh deficiency	To provide practical guidance about assessment and management of disease burden and quality of life of HAE patients for a broad clinical audience	This consensus report builds on existing guidelines by expanding the assessment of disease burden and QoL measures for patients with HAE.	9	Include: It's a report that summarizes a rare disease consensus meeting			Myotonic dystrophy is a rare disease.
29668480	10_Gucev_2017	2017	The 6th Rare Disease South Eastern Europe (See) Meeting, Skopje, Macedonia (November 11th, 2017).	Journal Article|	Macedonia	Different rare diseases	0	1	0	Meeting	0	NA	2017	Not specified but most probably clinicians and researchers	0		Molecular and genetic mechanisms about various rare diseases	Increased number of patients with RDs treated and attending to cutting edge presentations.	No conclusions sre described	NA	It is a meeting about rare diseases
32306990	11_Brantly_2020	2020	Detection of alpha-1 antitrypsin deficiency: the past, present and future.	Journal Article|Research Support, Non-U.S. Gov't|Review|	USA	Alpha-1 Antitrypsin Deficiency- 60	1	0	0	Workshop	0	NA	2019	Stakeholders from the research, pharmaceutical, and patient communities	1		Alpha-1 antitrypsin deficiency detection	Improving the detection rate for AATD	AATD patients remain underdiagnosed because the diagnosis is often missed //these meeting proceedings can serve as a basis for innovative approaches to the detection of alpha-1 antitrypsin deficiency.	not specified	It is about rare disease meeting	Although the attendees include clinicians, families and pharma, it only treated the diagnosis
33375998	12_Smith_2021	2021	Lessons from an Experiential Approach to Patient Community Engagement in Rare Disease.	Journal Article|Research Support, Non-U.S. Gov't|	USA	Duchenne muscular dystrophy (DMD)- 98896	0	0	1	Community-advisor meeting	1	Develop an initial framework for addressing areas of unmet need emphasized by advisors	2019	Families of patients with DMD and members of various functions of Wave Life Sciences	1		The importance of the community's emotional and mental support, the inconsistencies in DMD care, the increased challenges and disparities faced by underserved communities, and the need for more comprehensive, holistic approaches to the treatment and management of DMD.	To provide participants with an opportunity to share their personal experiences with DMD, to help to inform the therapeutic-development process, and to identify potential solutions for addressing unmet needs.	The needs of families with DMD or other rare diseases are often complex and underserved; biopharmaceutical companies must consider care that extends beyond treating the clinical symptoms of the disease.	30 parents, representing 36 children with DMD and 26 advisors	It is about a rare disease meeting.	I found this paper really interesting: Presented here are learnings from a community-advisor program designed to engage families of patients with Duchenne muscular dystrophy (DMD) in a manner that enabled caregivers to make valuable contributions to the therapeutic-development process and to the DMD community.
27190345	23_Gross_2017	2017	Advances and unmet needs in genetic, basic and clinical science in Alport syndrome: report from the 2015 International Workshop on Alport Syndrome.	Journal Article|		Alport syndrome- 63	1	0	0	Workshop	1	Consolidated interactions among the various stakeholder groups and addressed upcoming steps to move forward in the shared mission to find a long-term multi-target therapy for AS	2015	Clinicians, researchers, patient organizations and pharmaceutical/biotech industry	1		Basic science, genetics and diagnosis, clinical research and current clinical care in Alport Syndrome	Strengthening worldwide research strategies and collaborations and on developing and evaluating new and existing treatments.		>100	Inclusion, it's a summary of the International Workshop on Alport Syndrome
18349266	24_Davis_2008	2008	Issues of diagnostic review in brain tumor studies: from the Brain Tumor Epidemiology Consortium.	Consensus Development Conference|Journal Article|Research Support, N.I.H., Extramural|Research Support, N.I.H., Intramural|Research Support, Non-U.S. Gov't|	USA	Glioblastoma-360; Meningioma-2495; Oligodendroglioma-251627	0	1	0	Consortium meeting	0		2005	Clinicians	0		Brain tumor epidemiology	Address the challenges of epidemiologic studies of brain tumors: tumor classification and grouping issues, diagnostic accuracy.	There is no simple general answer on classification issues as changes are being made rapidly; epidemiologists, clinicians, and neuropathologists must work in close collaboration to know the details of the hypotheses and protocols and develop the most appropriate study designs to answer current and future questions.	Not specified	Inclusion, it's a meeting about a group of rare diseases (brain tumors)
32236878	25_Torregrosa_2020	2020	Panel Discussion: Some Aspects of the Management of Patients with X-Linked Hypophosphataemic Rickets.	Journal Article|Research Support, Non-U.S. Gov't|Review|	Spain	X-linked hypophosphataemia (XLH)- 89936				Conference	1	think tanks	2018	group of experts	0		XLH management	Answer some of the more frequent questions related to the management of patients with XLH	Management is not easy: In order to improve both the diagnosis and treatment of XLH, multidisciplinary cooperation of several specialties is necessary, hence the importance of offering adequate training to all health professionals involved in the management of this disease.		Its a review about a conference about rare diseases	** I don't have access from home
30603047	26_Iourov_2018	2018	VIII World Rett Syndrome Congress & Symposium of rare diseases, Kazan, Russia.	Journal Article|Review|	Russia	Rett Syndrome-778	1	0	0	Congress & Symposium			2016	Researchers, clinicians, patients and families	1		Clinical/molecular diagnosis of RTT syndrome	Stimulate RTT research in Russia and describe a number of achievements and developments in the field of studying Rett syndrome and rare diseases in Russia	Studying Rett syndrome provides clues on molecular and cellular mechanisms for a variety of rare genetic/genomic disorders	686	Inclusion. It's a congress review about a rare disease
30736861	28_Mulberg_2019	2019	Regulatory strategies for rare diseases under current global regulatory statutes: a discussion with stakeholders.	Journal Article|Research Support, Non-U.S. Gov't|	USA	Rare diseases in general	0	0	1	Meeting	0		2018	Representatives from the Food and Drug Administration (FDA), biopharmaceutical industry, and not-for-profit agencies	0		Orphan diseases in pediatric and adult patients; therapeutics, regulatory policy, pharmacology, biostatistics, and research ethics	Mitigating the key barriers to drug development, including low patient numbers, a poor understanding of the mechanisms of disease pathology and progression, a lack of established clinical trial endpoints or surrogate markers, and variability in disease presentation, all of which hinder efficient treatment comparisons and statistical analyses in clinical trials.	Disease-based specific registries are urgently needed to promote and support broad research initiatives that will help in characterizing disease phenotypes, fostering understanding of disease pathology, and informing disease progression.	90 leaders in various therapeutic areas, regulatory policy, pharmacology, biostatistics, and research ethics	Inclusion. it's a summary of a meeting about regulatory aspects on drug development for rare diseases
31329364	29_Ragni_2019	2019	The national blueprint for future factor VIII inhibitor clinical trials: NHLBI State of the Science (SOS) Workshop on factor VIII inhibitors.	Journal Article|	USA	Haemophilia-448 (group of disorders)	0	1	0	Workshop	0		?		0		Factor VIII inhibitor clinical trials in haemophilia	Establish scientific priorities and innovative implementation strategies to conduct inhibitor prevention and eradication trials	The success of inhibitor trials will depend on innovative trial design and an organized HCTG research infrastructure, leveraged through community partnerships.		It's a workshop about a rare disease.
24677337	33_Dimond_2014	2014	Parent-led conferences as sites of medical work.	Journal Article|Observational Study|Research Support, Non-U.S. Gov't|	UK																Include: although it's not about a conference I find it could interesting for the discussion part. I have no access to the paper though
28721913	36_Kim_2017	2017	Clinical Utility of Epstein-Barr Virus DNA Testing in the Treatment of Nasopharyngeal Carcinoma Patients.	Consensus Development Conference, NIH|Journal Article|Review|	USA	Nasopharyngeal carcinoma (NPC)- 150	0	1	0	Workshop	1	Provide a forum for discussing the state of EBV DNA testing and its clinical utility	2015	Radiation onclogists, medical oncologists, head and neck surgeons, and laboratory experts	0		EBV DNA test and its clinical utility	Discussing the state of EBV DNA testing and its clinical utility, and to stimulate consideration of future studies and clinical practice guidelines for EBV DNA.	EBV testing represents an excellent tool to design evolving treatment strategies for NPC and to manage patients (mainly in endemic regions)		Include: it's a workshop review
23938110	38_Farberov_2013	2013	Meeting summary: Ethical aspects of whole exome and whole genome sequencing studies (WES/WGS) in rare diseases, Tel Aviv, Israel, January 2013.	Congress|	Israel	Rare diseases in general	0	1	0	Meeting	0		2013	Specialists in ethics, law and clinical and diagnostic genome/exome sequencing	0		Ethical aspects of exome and whole genome-sequencing studies in rare diseases	Reviewed the ethical aspects of whole exome and whole genome-sequencing studies (WES and WGS, respectively) in rare diseases	a clinical genetic view of the known or novel variants might assist in ; numerous ethical issues arise when this vast amount of data is being collected and analysed, and IF are encountered; there is a need for tight legal regulation at the local, European and international levels. Treatment management of rare diseases requiring better study models;		Include: meeting related to rare diseases
25901280	43_Ekins_2015	2015	A brief review of recent Charcot-Marie-Tooth research and priorities.	Journal Article|Review|		Charcot-Marie-Tooth (CMT)- 166	1 (Hereditary Neuropathy Foundation (HNF))	0	0	Meeting	1	think tanks	2014		0		Preclinical work for CMT1A, the development of new biomarkers, the characterization of different animal models, and the analysis of the frequency of gene mutations in patients with CMT	Inform the scientific community about ongoing research and to avoid unnecessary overlap, while also highlighting areas ripe for further investigation.	Once a treatment for CMT1A is approved more drug companies will be interested in CMT, investment in research will increase and therefore we have to be prepared for that and the downstream implications on resources, research materials, researchers and ultimately patients themselves		Include: it's about a meeting organized by a rare disease foundation
31174585	68_Ambrosini_2019	2019	"Be an ambassador for change that you would like to see": a call to action to all stakeholders for co-creation in healthcare and medical research to improve quality of life of people with a neuromuscular disease.	Journal Article|Research Support, Non-U.S. Gov't|	Italy	Neuromuscular disease-68381	1	0	0	Workshop	1	Think tanks	2018	Representatives of the patient community, but also included experts from clinical centers, industry and regulatory bodies.	1		Patients quality of life, involvement of patients in the management of clinical research tools and participation in study design or marketing authorization processes.	To investigate the position of the neuromuscular patient community with respect to healthcare and medical research to identify and address gaps and bottlenecks.	Education of all stakeholders for better communication is needed so everybody become an ambassador to promote real change. Support should also come from institutions and healthcare bodies both at structural and economic level.	45	Include: it's the summary of a workshop about a rare disease
32546186	72_Goodspeed_2020	2020	Bringing everyone to the table - findings from the 2018 Phelan-McDermid Syndrome Foundation International Conference.	Journal Article|Research Support, Non-U.S. Gov't|	USA	Phelan-McDermid Syndrome -48652	1	0	0	Conference	1	questionnaires	2018	Families, lay-public, researchers and clinicians	1		Clinical trial updates, signs and symptoms through the natural history of PMS.	To bring advocates “to the table” with researchers, enabling direct communication about the issues that most significantly impact the patient’s quality of life	The concerns raised by families across the sessions varied by age in a manner which may overlap with the emergence of various signs and symptoms through the natural history of PMS. Phelan-McPosium session has successfully generated thoughtful research questions that led to innovative investigations and clinical trials that are shaping the standard of care for PMS.	183 families, 13 patient representatives and 35 researchers	Include: it's the summary of a conference about a rare disease.
30198876	78_Gordish-Dressman_2018	2018	"Of Mice and Measures": A Project to Improve How We Advance Duchenne Muscular Dystrophy Therapies to the Clinic.	Congress|	France	Duchenne muscular dystroph-98896	1	0	0	Workshop	1	Think tanks	2017	Academic and industry experts	0		Dystrophic mdx mice model	Collecting and consolidating available data on the pathological features and the natural history of a new dystrophic mdx mice.	The new mice model is suitable for the studies but there are many aspects. specially in the data collecting methods that should be improved.		Not sure, the paper it's about a workshop that was done after preparation and collection of data from several experts.
23509048	81_Chitnis_2013	2013	International Pediatric MS Study Group Clinical Trials Summit: meeting report.	Congress|Research Support, Non-U.S. Gov't|	USA	Multiple sclerosis-477738			Committee of the International Pediatric MS Study Group	meeting	1	questionnaires	2012	Clinicians, researchers, regulatory and pharmaceutical representatives	0		Clinical outcome measures, clinical trial design, MRI outcome measures, cognitive outcome measures, pharmacokinetics, pharmacodynamics (safety and biological mechanisms), and long-term registries.	Assess areas of consensus regarding clinical trial design and outcome measures among academic experts involved in pediatric MS care and research.	Clinical trials in pediatric MS are an opportunity to gain well-defined PK, dosing, and efficacy data for appropriate therapies in this population and to allow children to benefit from the many advances in the MS field. The logistics of study design and clinical trial implementation require thoughtful and cooperative approaches from clinical, academic, and industry stakeholders.	69 (including 35 experts)	Include: it's a summary of a meeting about a rare disease
33557904	88_Valdivielso_2021	2021	Role of patients associations in connective tissue calcifiying diseases: a position statement from EuroSoftCalc.Net group.	Journal Article|Research Support, Non-U.S. Gov't|	Spain	Group of diseases that include some rare diseases	0	1	0	Meeting	0		2018	Clinicians, researchers and families	1		Role of patients associations in connective tissue calcifiying diseases	To discuss the role of patients and their associations and also the main concerns in their countries.	Despite their countries, the main concerns of the patients are identical, namely a lack of specific therapy and follow-up clinical guidelines, delays in the diagnosis, difficulties in getting members to enrol to associations, and/or difficulties with doctors’ explanations for the diseases.	N/S	Include: it's a meeting about a group of rare diseases
30027425	93_Koene_2018	2018	Outcome measures for children with mitochondrial disease: consensus recommendations for future studies from a Delphi-based international workshop.	Consensus Development Conference|Journal Article|Research Support, Non-U.S. Gov't|	Netherlands													To discuss which outcome measures would be best to use in clinical trials for children with mitochondrial myopathy and mitochondrial encephalopathy.
28407536	95_Bogart_2017	2017	"Rare place where I feel normal": Perceptions of a social support conference among parents of and people with Moebius syndrome.	Journal Article|	USA	Moebius syndrome-570															Include: although it's not about a conference, it discusses important issues about community building for patients and families. Maybe useful for discussion section. (need to access from the CRG)
34000449	96_Augustine_2021	2021	Management of CLN1 Disease: International Clinical Consensus.	Journal Article|	USA	CLN1-228329	1	0	0	Advisory Board Meeting	1	Questionnaires	2019	Clinicians and families	1		Survey results, case studies, caregiver perspectives, and management strategies	To evaluate current evidence and to develop expert practice consensus to support clinicians who have not previously encountered patients with this rare disease.		Partnership between families and clinicians in creating a clinical management consensus is viable; novel insights to advance the clinical care of CLN1 disease were obtained; Such opportunities for ongoing collaboration are transformational to the community, with the benefits of bringing people together and synergistic effects that have a ripple effect beyond the meeting.	Include: it's about a meeting organized on a rare disease
15898165	103_Antzelevitch_2005	2005	Brugada syndrome: report of the second consensus conference.	Consensus Development Conference|Journal Article|Research Support, N.I.H., Extramural|Research Support, Non-U.S. Gov't|Research Support, U.S. Gov't, P.H.S.|Review|	USA					Brugada syndrome-130
19412575	106_Notarangelo_2009	2009	2nd Conference of the Robert A. Good immunology society primary immune deficiencies and immune reconstitution Harvard Medical Boston, November 16th, 17th.	Congress|	USA
33563729	109_Tse_2021	2021	The ALPHA Project: Establishing consensus and prioritisation of global community recommendations to address major challenges in lupus diagnosis, care, treatment and research.	Journal Article|Research Support, Non-U.S. Gov't|	USA	Systemic Lupus Erythematosus-536	1	1	1	Meeting	1	Surveys to produce consensus lists of solutions	2020	Clinicians and researchers	0		Drug development, clinical care and access to care	Identify actionable solutions to achieve the success states outlined for drug development, clinical care and access to care	The structured sessions produced consensus lists of solutions for each of the three pillars: drug development, clinical care and access to care.	18	Inclusion: part of the paper includes the summary of a meeting
24397995	119_Matin_2014	2014	Highlights from the first symposium on upper tract urothelial carcinoma.	Journal Article|Research Support, Non-U.S. Gov't|Review|	USA	Upper tract uothelial carcinoma-598216	0	1	0	Symposium	0		2012	International stakeholders, including representatives of the National Institutes of Health and the National Cancer Institute, cooperative group representatives, researchers, and clinicians, as well as representatives from patient advocacy organizations and industry.	1		Molecular toxicologic studies and detection of upper tract urothelial carcinoma	To put together the knowledge about upper tract urothelial carcinoma in a first symposium	UTUC is reaching potentially epidemic proportions in the East because of exposure to carcinogenic herbal remedies/Critical trials are needed to improve our understanding and treatment of UTUC/clinical trials have to include a broader group of patients		Inclusion: it's a summary of a symposium about a rare disease
24480524	121_Albrecht_2014	2014	6th Dysferlin Conference, 3-6 April 2013, Arlington, Virginia, USA.	Congress|	USA	Qualitative or quantitative defects of dysferlin-207073	0	0	1	Conference	0		2013	Researcher speakers, patients and all 8 members of the Jain Foundation team.	1		To bring experts in the field together so that they will collaborate with one another, to quicken the pace of understanding the biology of the disease and to build effective platforms to ameliorate disease.	share and discuss the newest unpublished research defining the role of dysferlin in skeletal muscle, why its absence causes muscular dystrophy and possible therapies for dysferlin-deficient muscular dystrophy patients.		34 researcher speakers, 5 dysferlinopathy patients and all 8 members of the Jain Foundation team.	Inclusion: it's a conference about a rare disease
24801295	122_O'Mahony_2014	2014	Pfizer-sponsored satellite symposium at the European Haemophilia Consortium (EHC) Congress: changing the policy landscape: haemophilia patient involvement in healthcare decision-making.	Congress|Research Support, Non-U.S. Gov't|	Ireland (the symposium was celebrated in Romania)	Hemophilia-448	0	0	1	Satellite symposium	0		2013		0		Haemophilia patientinvolvement in healthcare decision making	1 Understand the current policy and economic landscape inEurope and the impact on haemophilia care.2 Identify opportunities for patients with haemophilia toparticipate and engage in healthcare and decision-makingprocesses, in order to ensure their perspectives are repre-sented and considered.3 Provide a call to action for patients with haemophilia andpatient group representatives in attendance.4 …	Collaboration and cooperation between patient organisations,clinicians, payers and industry is key to advocating for opti-mal care for people with haemophilia.		Inclusion: it's a summary of a symposium about a rare disease//Only the abstract is available.
22543566	125_Wahn_2012	2012	Hereditary angioedema (HAE) in children and adolescents--a consensus on therapeutic strategies.	Consensus Development Conference|Journal Article|Research Support, Non-U.S. Gov't|	Germany	Hereditary angiodema-91378	0	1	0	Consensus meeting	0		2011	Pediatricians and dermatologists			Therapeutic strategy for pediatric patients	1.To present all drugs available for the therapy of HAE and discuss the study results obtained in adults and children along with the adverse effects of these forms of therapy. 2.to determine which of these available drugs are approved in German-speaking countries and integrate them into a therapeutic strategy for managing HAE in children and adolescents.3.to brainstorm how to further improve HAE …	Consensus on the treatment of children and adolescents with types I and II HAE-C1-INH was reached.	n/s	Inclusion: it's the summary of a meeting about a rare disease
31388893	126_Marvisi_2019	2019	New perspectives in eosinophilic granulomatosis with polyangiitis (EGPA): report of the first meeting of the European EGPA Study Group.	Journal Article|	Italy	Eosinophilic granulomatosis with polyangiitis-183	0	1	0	Meeting	0		2018	European experts on EGPA (mainly rheumatologists, nephrologists, internists, pulmonologists and immunologists), and was endorsed by the European Vasculitis Society (EUVAS) and the French Vasculitis Study Group (FVSG).			Clinical and therapeutic needs in EGPA	The aim of this meeting was to create a collaborative multidisciplinary group, to defne the clinical and therapeutic needs that remain unmet and to promote collaborative European research projects.	Urgent need to update the current recommendations on EGPA. In particular, remission and relapse in EGPA need to be better defned.	n/s	Inclusion: it's the summary of a meeting about a rare disease
28593894	127_Gucev_2017	2017	5th Rare Disease South Eastern Europe (SEE) Meeting, Skopje, Macedonia (November 15th, 2016).	Journal Article|	Macedonia	Rare diseases	0	1	0	Meeting	0		2017	Scientists and clinicians			Achievements in the modern diagnostics and treatment of patients with rare diseases.	Increased number of patients with RDs treated and cutting edge presentations got	The role of next generation sequencing technologies is crucial for early and accurate diagnostics of rare disease, as it allows to understand new pathophysiological pathways and treatment modalities in concert with the concept for personalized genetic medicine.	n/s	Inclusion: it's the summary of a meeting about a rare disease
21635711	128_Burns_2011	2011	Massively parallel rare disease genetics.	Journal Article|	UK	Rare diseases	0	1	0	Meeting			2011	Clinical geneticists, molecular biologists, cytogeneticists, genomicists, and computational biologists.			Discovery efforts targeted at rare Mendelian and complex diseases, how this genetic information affects treatment and therapeutic options, and the challenges for clinical genetics coupled with the arrival of affordable ‘omics’ technologies.	To discuss about emergence of the genomics of rare diseases.	1. A more complete picture of etiology will arise as multiple genetic variants are implicated in related phenotypes. 2. an expanding catalog of the genetic bases of disease will show examples of biological interrelatedness between phenotypically disparate diseases. 3. the increasing production of genome sequences should provide the most complete, direct measurements of the mutation rates in our g…	n/s	Inclusion: it's the summary of a meeting about a rare disease
31942878	129_Künnemann_2019	2019	10th World Orphan Drug Congress (WODC) (November 12-14, 2019 - Barcelona, Spain).	Journal Article|	Spain	Rare diseases	0	1	0	Congress			2019	Government authorities, payers, industry and patient advocacy groups as well as biotech start-ups and investors.			Rare disease aspects for clinical and product development, market access and pricing, manufacture, science and strategy, and precision medicine.	To address the strategic and commercial aspects of bringing new treatments to rare disease patients		More than 600
16956150	131_Tatevossian_2006	2006	Adults with LCH--orphans with an orphan disease.	Congress|	UK	Langerhans cell histiocytosis-383	1	1	0	Conference	0		2005	Clinicians			LCH in adult patients	To highlight and address current deficiencies in the hope and expectation that LCH in adults will be ‘de-orphanised’ and more adult investigators will become interested in studying this scientifically intriguing and clinically challenging condition.			Inclusion: it's a conference report about a rare disease
30467542	132_Lee_2018	2018	Perspective From the 5th International Pemphigus and Pemphigoid Foundation Scientific Conference.	Journal Article|		Superficial pemphigus-46485	0	1	0	Conference	0		2018	Researchers, clinicians, industry representatives, and patients			Recent, ongoing, and future clinical trials in pemphigus and bullous pemphigoid, disease activity and quality of life instruments, and the IPPF Natural History Study.	Discuss the latest scientific and clinical data from technologies advancing to clinical trials in pemphigus and pemphigoid.	The patients, physicians, and researchers in the pemphigus and pemphigoid community remain committed to advocating for treatment options that improve the health and quality of life for pemphigus and pemphigoid patients.	175	Inclusion: it's a summary of a conference about a rare disease
18096210	133_Ashworth_2008	2008	Opportunities and challenges in ovarian cancer research, a perspective from the 11th Ovarian cancer action/HHMT Forum, Lake Como, March 2007.	Consensus Development Conference|Journal Article|	UK	Ovarian epithelial cancer-398934															Not sure, I don't have access
22639722	134_Bushby_2011	2011	Clinical outcome measures for trials in Duchenne muscular dystrophy: report from International Working Group meetings.	Journal Article|	UK	98896			?	meetings	0		2010,	representatives from Europe and the US met in Washington, DC, USA,				- Map the outcome measures currently used in DMD natural history studies and clinical trials, and to highlight and assess the data currently being collected; • Establish the current expected clinical course of the disease from these contemporary datasets; • Determine whether data exist to define the relationship between the outcome measures and milestones of disease progression; • Determine areas…		25
23219772	139_Roccatello_2013	2013	Novel diagnostic approaches and cost-benefit balance of treatment of immune-mediated and rare disease in the era of biologic drugs: lessons from the 15th Turin Congress on Immune Pathology and Orphan Disease.	Editorial|Introductory Journal Article|		Rare diseases												The intriguing connections between immune-mediated diseases, immunodeficiencies and lymphoproliferative disorders and the rationale for innovative treatments;Novel diagnostic approaches to immunologic and rare diseases;The expanding role of videocapillaroscopy in the diagnosis and clinical monitoring of systemic sclerosis-related disorders;Identification criteria of high risk patients with antiph…			Inclusion: it's a meeting about rare diseases, but it's a very brief summary and there are no details about the organizantion of the meeting.
30614809	144_Aartsma-Rus_2019	2019	Report of a TREAT-NMD/World Duchenne Organisation Meeting on Dystrophin Quantification Methodology.	Congress|		Duchenne muscular distrophy-98896	0	1	0	Workshop			2018	Representatives of academia, patient organisations, industry and the United States Food and Drug Administration from 6 countries (USA, UK, the Netherlands, Spain, France and Switzerland)			Dystrophin quantification methodology.	To provide an overview of methods used to quantify dystrophin levels in human skeletal muscle and their applicability to clinical trial samples, outline the gaps with regards to validating the methods for robust clinical applications prior to regulatory agency review, and to align future efforts towards further optimizing these methods	Aspects that require further work and joint effort include the following: First, now that we are aware that dystrophin levels vary between individuals, agreement is needed on a common reference sample, ideally kept in a biobank, such as the EUROBIOBANK. Second, academic groups and companies developing new dystrophin quantification techniques and/or working on dystrophin restoring therapies should…	31	Inclusion: it's a summary of a workshop about a rare disease.
17883921	150_Greenberger_2007	2007	Using rare diseases as models for biobehavioral research: allergic bronchopulmonary aspergillosis.	Consensus Development Conference|Journal Article|Research Support, Non-U.S. Gov't|Review|	USA																No access to the paper
29151082	164_Dekker_2018	2018	Survey on Paediatric Differentiated Thyroid Cancer Care in Europe.	Journal Article|																	I don't have access, it may be about a meeting
28293679	168_Rosewich_2017	2017	Research conference summary from the 2014 International Task Force on	Journal Article|	Canada	Alternating hemiplegia of childhood-2131	1	0	0	Workshop	1	Discussion groups	2014	Neurologists, epileptologists, clinical geneticists, genetic counselors, physiatrists, physical therapists, psychologists, basic scientists, and foundation representatives.			Different topics related to ATP1A3-related neurologic disorders	To address fundamental challenges surrounding the diagnosis and management of individuals with ATP1A3-related disorders.	This report summarizes recommendations of the workshop committee, highlighting the key phenotypic features to facilitate the diagnosis of possible ATP1A3 mutations, providing recommendations for genetic testing, and outlining initial acute management for common recurrent clinical conditions, including epilepsy.	N/S	Inclusion: it's a workshop about a rare disease
26890163	169_Lin_2016	2016	Capacity Building for Rare Bleeding Disorders in the Remote Commonwealth of the Northern Mariana Islands.	Journal Article|Research Support, Non-U.S. Gov't|	USA	Rare hemorrhagic disorders-248308	0	1	0	Discipline-specific seminars	1	Test evaluations	2014	Athletic coaches, health education primary and secondary school teachers, and community advocates, Social workers, nurses, hygienists, physical therapists, and home health workers, Clinical team interested in providing care for patients with bleeding disorders, Medical providers and dentists,Bleeding disorder patients and their families			Bleeding disorders in Northern Mariana Island	Increasing knowledge and reducing bleeding disorders patient and professional isolation in underresourced areas	the intervention promoted the rapid identification of new cases and stimulated sustainable bleeding disorder care development	2012	Inclusion: summarizes the organization and the outcome of educational seminars on a rare disease
30191258	185_Swezey_2019	2019	Incorporating the patient perspective in the study of rare bone disease: insights from the osteogenesis imperfecta community.	Journal Article|Multicenter Study|	USA																Inclusion: It is about rare disease, it includes patients and professionals in the research context (creating a PRO) and I think it will be useful for the intro/discussion
24264598	191_Gottardo_2014	2014	Medulloblastoma Down Under 2013: a report from the third annual meeting of the International Medulloblastoma Working Group.	Congress|Research Support, Non-U.S. Gov't|	Australia	Medulloblastoma-616	0	1	0	Meeting	1	A global action plan was developed based on the discussions that took place at the end of each session.	2013	leading clinicians and scientists.			Pathology and molecular stratification, genomics and mouse models, highthroughput drug screening, and clinical trial design.	Global action plan to translate novel biologic insights and drug targeting into treatment regimens to improve outcomes.	A consensus was reached in several key areas, with the most important being that a novel classification scheme for medulloblastoma based on the four molecular subgroups,	50	Inclusion: it's about a rare disease meeting
28436162	212_Blakeley_2017	2017	The path forward: 2015 International Children's Tumor Foundation conference on neurofibromatosis type 1, type 2, and schwannomatosis.	Congress|		Type 1: 636, Type 2: 637, Schwannomatosis: 93921	0	1	International Children’s Tumor Foundation	Conference	0		2015	?			The meeting addresses both state of the field for current clinical care as well as emerging preclinical models fueling discovery of new therapeutic targets and discovery science initiatives investigating mechanisms of tumorigenesis.	this conference is a forum for presenting work in progress and bringing together all stakeholders in the scientific community.	Successfully integrated basic, translational, and clinical science in a single track that addressed shared scientific questions across NF1, NF2, and SWN.	?	Inclusion: it's about a rare disease meeting
27700211	217_Bowlus_2016	2016	Primary Biliary Cholangitis: Medical and Specialty Pharmacy Management Update.	Journal Article|Review|		Primary biliary cholangitis-186	0	0	1	Satellite symposium	0		2015	Pharnacists			Medical and specialty pharmacy management of PBC	To provide pharmacists with an overview of the latest research on the pathophysiology of PBC, including characterization of the condition in the context of chronic liver disease and the unmet need for new treatment options, and to highlight medical and specialty pharmacy approaches to managing access to drugs to treat orphan diseases.	The symposium addressed the overall treatment paradigm for orphan drug therapies, key implications for patient management, and the role of specialty pharmacy management and any associated needs both in general and specifically for new therapeutic options for PBC.	n/s	Inclusion: it's about a rare disease meeting
25497725	221_Dimond_2015	2015	What binds biosociality? The collective effervescence of the parent-led conference.	Journal Article|Research Support, Non-U.S. Gov't|	UK																Inclusion: it's not about a meeting but it talks about the outcome of parent-led conferences. I think it could be very useful for discussing the importance of the families participation in rare disease meetings
							10	20	6
