# Supplementary material for: A community-centric model for conference co-creation: the world conference on CDG for patients, families and professionals
Source: Res Involv Engagem. 2024 Oct 23;10:107. doi: 10.1186/s40900-024-00641-8 (PMC11515494; doi:10.1186/s40900-024-00641-8)
Supplement: Supplementary file 2 — Additional File 2: Survey and results of the agenda topic selection. [file 40900_2024_641_MOESM2_ESM.xlsx]

## Sheet: Question 1
Agenda for the 5th World Conference on CDG
We propose you below topics related to Diagnosis to be presented at the upcoming 5th World CDG Conference. Please rank them according to the importance they have for you (1=less relevant; 3=most relevant).
	1		2		3		Total	Score
New advances in diagnostic biomarkers: Are we closer to making sure we leave no patient behind?	0.3692	24	0.2769	18	0.3538	23	65	2.02
CDG a growing family – New CDG types and update on CDG classification	0.3385	22	0.3538	23	0.3077	20	65	2.03
A journey to diagnosis by the patients’ voices (several testimonials are planned followed by professionals interventions on what are the challenges listened and potential solutions/recommendations for them)	0.2923	19	0.3692	24	0.3385	22	65	1.95
							Answered	65
							Skipped	0

## Sheet: Question 2
Agenda for the 5th World Conference on CDG
We propose you below topics related to Therapies to be presented at the upcoming 5th World CDG Conference. Please select ONLY the 3 most relevant topics for you.
Answer Choices	Responses
Overview of current therapeutic strategies for CDG (e.g. acetazolamide, epalrestat, sugar supplementation, among others)	0.9	54
Therapeutic does and don’ts: experiences from families, professionals and pharma involved in current clinical development for CDG	0.7667	46
The biggest challenges and solutions when leading research and therapies for CDG: conclusions from the Think Tanks led during the 4th World CDG Conference 2019.	0.5833	35
Where do we stand as for patient centric therapeutic development in CDG? - Bringing real life into therapeutic development.	0.7167	43
	Answered	60
	Skipped	5

## Sheet: Question 3
Agenda for the 5th World Conference on CDG
We propose you below topics related to Symptomatic management to be presented at the upcoming 5th World CDG Conference. Please select ONLY the 3 most relevant topics for you.
Answer Choices	Responses
Clinical sign and symptoms management: Overview of current strategies.	0.6897	40
Dietary management in CDG: What (and what not) to eat?	0.7241	42
It’s a CDG emergency: How to improve Doctor – Family communication in emergency situations (families testimonials, possible solutions and professionals recommendations).	0.569	33
Professionals education: what the CDG Community can teach them.	0.4483	26
What are the symptoms that most impact quality of life of PMM2-CDG patients and family members (conclusions from study will be shared and discussed with a panel of families and professionals).	0.5345	31
	Answered	58
	Skipped	7

## Sheet: Question 4
Agenda for the 5th World Conference on CDG
We propose you below topics related to Regulatory and Market Access to be presented at the upcoming 5th World CDG Conference. Please select ONLY the 3 most relevant topics for you.
Answer Choices	Responses
Achieving the triple A’s for CDG: Accessible, Available and Affordable treatments for CDG.	0.7368	42
CDG Real World Evidence supporting research, advocacy and pharmacovigilance: Hopes, challenges and solutions.	0.5965	34
Regulatory and HTA assessment and the impact for CDG patients.	0.2281	13
How can CDG patients access clinical trials and medicines?	0.7544	43
Where do we stand as for CDG tools needed to achieve FDA and EMA’s drug approval? (i.e. Health related Quality of Life, clinical endpoints etc).	0.6491	37
	Answered	57
	Skipped	8

## Sheet: Question 5
Agenda for the 5th World Conference on CDG
We propose you below topics related to CDG Digital Revolution to be presented at the upcoming 5th World CDG Conference. Please rank them according to the importance they have for you (1=less relevant; 3=most relevant).
	1		2		3		Total	Score
What is Artificial Intelligence bringing for CDG? (i.e remote patient monitoring, potential therapies, etc).	0.386	22	0.2807	16	0.3333	19	57	2.05
Major digital challenges and opportunities from families and professionals’ views.	0.3684	21	0.4035	23	0.2281	13	57	2.14
Best practices of digital initiatives potentially transferred to CDG: let’s not reinvent the wheel!	0.2456	14	0.3158	18	0.4386	25	57	1.81
							Answered	57
							Skipped	8

## Sheet: Question 6
Agenda for the 5th World Conference on CDG
We propose you below topics related to Covid-19/Pandemic state to be presented at the upcoming 5th World CDG Conference. Please rank them according to the importance they have for you (1=less relevant; 3=most relevant).
	1		2		3		Total	Score
The impact of COVID-19 on research and drug development for CDG (panel list composed by researchers, professionals and pharma).	0.5263	30	0.1754	10	0.2982	17	57	2.23
Treating CDG patients during a pandemic: experiences from Professionals.	0.1754	10	0.5439	31	0.2807	16	57	1.89
Living with CDG during a pandemic: Experiences by families’ voices.	0.2982	17	0.2807	16	0.4211	24	57	1.88
							Answered	57
							Skipped	8

## Sheet: Question 7
Agenda for the 5th World Conference on CDG
Various Relevant Topics - In this section we have 5 other relevant topics for the CDG Community. Please select ONLY the 3 most important to you.
Answer Choices	Responses
Rarer CDG types: Meet the experts (Q & A). Please specify the CDG type.	0.4643	26
What do patients expect from CDG therapy development? (panel of patients will discuss the actual challenges, the needs and main expectations vis-à-vis the development of medicines, and the way for each stakeholder to contribute to improving CDG patients’ lives).	0.7857	44
My routine living with CDG (panel of families and patients will share their daily routines (educational strategies, rehabilitation strategies, accessibility at home, family and work balance, etc.	0.5357	30
World CDG organization, the unified voice of people living with CDG: enablers, challenges and opportunities.	0.4821	27
Funding for CDG research and therapeutic development.	0.6786	38
	Answered	56
	Skipped	9

## Sheet: Question 8
Agenda for the 5th World Conference on CDG
Other (if you have other subjects you wish to see presented let us know by filing the comment box below).
Answered	9
Skipped	56
Respondents	Response Date	Responses	Tags
1	Nov 10 2020 03:53 AM	If there are enough adults with cdg, what about challenges, support & differences with adults?
2	Nov 08 2020 11:06 AM	CDGs in third world countries: Perspectives and new challenges
3	Nov 05 2020 03:05 AM	A re-evaluation of what we know about adults with Cdg.
4	Nov 03 2020 12:58 PM	ALG13, how CDG affects the gut and microbiome and what we can do
5	Nov 01 2020 05:23 PM	maybe it is possible to speak and listen to parents and patients with the same type of CDG?
6	Nov 01 2020 07:02 AM	How can technology and apps help with speech and language with CDG patients. Communication.
7	Oct 31 2020 10:51 PM	Therapies for Adult CDG patients, ie: hormones, etc.
8	Oct 31 2020 07:34 PM	How far are researches in finding a cure for ALG13 CDG
9	Oct 27 2020 03:11 PM	z
